# Supplementary material for: Contribution of the epigenetic mark H3K27me3 to functional divergence after whole genome duplication in Arabidopsis
Source: Genome Biol. 2012 Oct 3;13(10):R94. doi: 10.1186/gb-2012-13-10-r94 (PMC3491422; doi:10.1186/gb-2012-13-10-r94)
Supplement: Additional file 2 — H3K27me3 target genes. [file gb-2012-13-10-r94-S2.txt]

AT1G01070
AT5G01330
AT1G03400
AT1G01030
AT1G01120
AT5G01480
AT1G03410
AT1G01183
AT1G01355
AT5G01680
AT1G05450
AT1G01190
AT1G01453
AT5G02510
AT1G06100
AT1G01250
AT1G01670
AT5G05120
AT1G09486
AT1G01390
AT1G01680
AT5G05300
AT1G14700
AT1G01410
AT1G01900
AT5G05965
AT1G17800
AT1G01580
AT1G01980
AT5G06710
AT1G18410
AT1G02040
AT1G02074
AT5G07030
AT1G20740
AT1G02065
AT1G02400
AT5G07990
AT1G20940
AT1G02070
AT1G02405
AT5G11977
AT1G24250
AT1G02190
AT1G02450
AT5G13350
AT1G25440
AT1G02205
AT1G02550
AT5G13910
AT1G27540
AT1G02310
AT1G02681
AT5G13930
AT1G30210
AT1G02335
AT1G02952
AT5G17070
AT1G31355
AT1G02340
AT1G03022
AT5G19710
AT1G31550
AT1G02360
AT1G04457
AT5G22550
AT1G35180
AT1G02390
AT1G04560
AT5G22610
AT1G35186
AT1G02460
AT1G04625
AT5G23955
AT1G35610
AT1G02580
AT1G04890
AT5G25230
AT1G45063
AT1G02620
AT1G05260
AT5G25830
AT1G46912
AT1G02770
AT1G05291
AT5G25955
AT1G47670
AT1G02790
AT1G05300
AT5G27310
AT1G49960
AT1G02810
AT1G05400
AT5G28470
AT1G51150
AT1G02813
AT1G05510
AT5G35760
AT1G53260
AT1G02940
AT1G05650
AT5G35777
AT1G53420
AT1G02950
AT1G06137
AT5G37050
AT1G54530
AT1G02980
AT1G06620
AT5G37420
AT1G54620
AT1G03020
AT1G07090
AT5G38680
AT1G55660
AT1G03106
AT1G07175
AT5G39230
AT1G62975
AT1G03445
AT1G07850
AT5G39460
AT1G63055
AT1G03490
AT1G07860
AT5G39480
AT1G63870
AT1G03710
AT1G07985
AT5G39650
AT1G63880
AT1G03720
AT1G08170
AT5G44973
AT1G66060
AT1G03790
AT1G09026
AT5G45450
AT1G66540
AT1G03800
AT1G09510
AT5G45730
AT1G68600
AT1G03810
AT1G09790
AT5G49790
AT1G69160
AT1G03820
AT1G10400
AT5G51795
AT1G69940
AT1G03840
AT1G10586
AT5G52900
AT1G70670
AT1G03880
AT1G10680
AT5G55132
AT1G71280
AT1G03890
AT1G11190
AT5G55560
AT1G72080
AT1G04150
AT1G11220
AT5G56200
AT1G75250
AT1G04180
AT1G11450
AT5G59220
AT1G77830
AT1G04220
AT1G11482
AT5G59930
AT1G79520
AT1G04250
AT1G11510
AT5G62830
AT2G02120
AT1G04330
AT1G11520
AT5G64770
AT2G02135
AT1G04370
AT1G11560
AT5G65330
AT2G02890
AT1G04445
AT1G11608
AT4G03175
AT2G03720
AT1G04450
AT1G11810
AT4G09644
AT2G04047
AT1G04500
AT1G11915
AT4G10595
AT2G04200
AT1G04540
AT1G11925
AT4G10660
AT2G04495
AT1G04600
AT1G11990
AT4G10865
AT2G04910
AT1G04660
AT1G12040
AT4G11020
AT2G04920
AT1G04670
AT1G12080
AT4G11720
AT2G12190
AT1G05080
AT1G12090
AT4G12100
AT2G14280
AT1G05230
AT1G12130
AT4G12180
AT2G14282
AT1G05280
AT1G12160
AT4G13235
AT2G14440
AT1G05290
AT1G12490
AT4G13320
AT2G15670
AT1G05310
AT1G12540
AT4G14610
AT2G20805
AT1G05420
AT1G12740
AT4G14980
AT2G22190
AT1G05580
AT1G12940
AT4G16600
AT2G22290
AT1G05660
AT1G13130
AT4G18660
AT2G22540
AT1G05800
AT1G13370
AT4G22100
AT2G22620
AT1G06080
AT1G13590
AT4G23870
AT2G22980
AT1G06090
AT1G13600
AT4G24010
AT2G24010
AT1G06135
AT1G13680
AT4G24070
AT2G24700
AT1G06280
AT1G14100
AT4G25435
AT2G27780
AT1G06320
AT1G14440
AT4G27250
AT2G28056
AT1G06330
AT1G14549
AT4G28040
AT2G28280
AT1G06340
AT1G14730
AT4G28510
AT2G31230
AT1G06350
AT1G14755
AT4G32220
AT2G32530
AT1G06360
AT1G14780
AT4G34420
AT2G35960
AT1G06800
AT1G14890
AT4G35640
AT2G35970
AT1G06810
AT1G15380
AT4G36250
AT2G36020
AT1G06980
AT1G15385
AT4G38190
AT2G36255
AT1G06990
AT1G15550
AT4G38220
AT2G36985
AT1G07430
AT1G15560
AT4G39740
AT2G42460
AT1G07640
AT1G15580
AT3G01490
AT2G43510
AT1G07645
AT1G15600
AT3G11580
AT3G01700
AT1G07720
AT1G15610
AT3G15940
AT3G02000
AT1G08080
AT1G15840
AT3G28350
AT3G09340
AT1G08090
AT1G16290
AT3G48185
AT3G11750
AT1G08100
AT1G16380
AT3G48231
AT3G13630
AT1G08135
AT1G16905
AT2G07981
AT3G16340
AT1G08140
AT1G16980
AT2G14220
AT3G16370
AT1G08150
AT1G17190
AT2G20800
AT3G17185
AT1G08160
AT1G17300
AT2G27560
AT3G18980
AT1G08290
AT1G17345
AT2G30760
AT3G19880
AT1G08320
AT1G17615
AT2G31920
AT3G20210
AT1G08430
AT1G17810
AT2G33660
AT3G21050
AT1G08440
AT1G17910
AT2G34185
AT3G22770
AT1G08465
AT1G18050
AT2G36090
AT3G22870
AT1G08670
AT1G18120
AT2G44065
AT3G22886
AT1G08860
AT1G18200
AT1G01420
AT3G23145
AT1G08990
AT1G18290
AT1G07000
AT3G24060
AT1G09030
AT1G18350
AT1G10220
AT3G26290
AT1G09090
AT1G18773
AT1G10260
AT3G26300
AT1G09240
AT1G18790
AT1G11980
AT3G26310
AT1G09350
AT1G18835
AT1G23700
AT3G28770
AT1G09360
AT1G18960
AT1G23720
AT3G28780
AT1G09380
AT1G18970
AT1G30340
AT3G29560
AT1G09480
AT1G19030
AT1G32020
AT3G30210
AT1G09483
AT1G19160
AT1G33790
AT3G30345
AT1G09500
AT1G19320
AT1G47395
AT3G32030
AT1G09550
AT1G19460
AT1G51175
AT3G42180
AT1G09665
AT1G19470
AT1G56410
AT3G43190
AT1G09890
AT1G19500
AT1G58265
AT3G45510
AT1G09930
AT1G19510
AT1G60983
AT3G47290
AT1G09932
AT1G19630
AT1G62490
AT3G47480
AT1G09935
AT1G19830
AT1G66420
AT3G47540
AT1G09960
AT1G19930
AT1G66650
AT3G48275
AT1G10010
AT1G20120
AT1G72120
AT3G51700
AT1G10250
AT1G20132
AT3G53280
AT1G10380
AT1G20135
AT3G57160
AT1G10385
AT1G20180
AT3G59930
AT1G10480
AT1G20320
AT3G60560
AT1G10585
AT1G20375
AT3G61700
AT1G10620
AT1G20530
AT3G62460
AT1G10880
AT1G20657
AT4G00085
AT1G11080
AT1G20680
AT4G00580
AT1G11150
AT1G20790
AT4G01140
AT1G11230
AT1G20860
AT4G04900
AT1G11250
AT1G21050
AT4G08360
AT1G11370
AT1G21286
AT4G09590
AT1G11460
AT1G21290
AT4G12810
AT1G11470
AT1G21330
AT4G13195
AT1G11580
AT1G21525
AT4G13261
AT1G11600
AT1G21550
AT4G13560
AT1G11610
AT1G21910
AT4G14630
AT1G11670
AT1G21950
AT4G14723
AT1G11740
AT1G21973
AT4G15417
AT1G11765
AT1G22000
AT4G17850
AT1G11770
AT1G22210
AT4G18390
AT1G11806
AT1G22370
AT4G21030
AT1G11850
AT1G22380
AT4G21380
AT1G11920
AT1G22420
AT4G23670
AT1G12010
AT1G22440
AT4G25930
AT1G12030
AT1G22480
AT4G29280
AT1G12064
AT1G22500
AT4G34760
AT1G12070
AT1G22570
AT4G35030
AT1G12100
AT1G22900
AT4G35670
AT1G12110
AT1G23037
AT4G37070
AT1G12170
AT1G23070
AT5G06040
AT1G12180
AT1G23120
AT5G07410
AT1G12190
AT1G23140
AT5G09720
AT1G12200
AT1G23201
AT5G11060
AT1G12260
AT1G23210
AT5G11120
AT1G12560
AT1G23250
AT5G12070
AT1G12570
AT1G23340
AT5G13220
AT1G12630
AT1G23410
AT5G13825
AT1G12660
AT1G23530
AT5G18300
AT1G12805
AT1G23540
AT5G22960
AT1G12950
AT1G23560
AT5G25410
AT1G12960
AT1G23620
AT5G35073
AT1G12980
AT1G23680
AT5G35550
AT1G13200
AT1G23690
AT5G37478
AT1G13290
AT1G23724
AT5G38440
AT1G13300
AT1G23810
AT5G38940
AT1G13400
AT1G24020
AT5G39260
AT1G13420
AT1G24068
AT5G40630
AT1G13430
AT1G24130
AT5G42900
AT1G13605
AT1G24140
AT5G44870
AT1G13609
AT1G24147
AT5G44980
AT1G13610
AT1G24256
AT5G45630
AT1G13620
AT1G24480
AT5G45875
AT1G13670
AT1G24485
AT5G46490
AT1G13710
AT1G24577
AT5G46690
AT1G14040
AT1G24657
AT5G54745
AT1G14110
AT1G24686
AT5G55890
AT1G14120
AT1G24733
AT5G56700
AT1G14220
AT1G24735
AT5G56840
AT1G14240
AT1G25400
AT5G60890
AT1G14250
AT1G25422
AT5G62320
AT1G14540
AT1G25510
AT5G64810
AT1G14550
AT1G25530
AT5G65850
AT1G14580
AT1G26200
AT5G67400
AT1G14760
AT1G26240
AT1G14880
AT1G26355
AT1G14930
AT1G26790
AT1G14940
AT1G26799
AT1G14950
AT1G26815
AT1G14960
AT1G26970
AT1G15320
AT1G26973
AT1G15330
AT1G27020
AT1G15360
AT1G27240
AT1G15540
AT1G27461
AT1G15590
AT1G27671
AT1G15620
AT1G27990
AT1G15630
AT1G28000
AT1G15640
AT1G28230
AT1G15680
AT1G28304
AT1G16390
AT1G28305
AT1G16400
AT1G28306
AT1G16410
AT1G28307
AT1G16530
AT1G28375
AT1G16910
AT1G28390
AT1G16930
AT1G28400
AT1G16940
AT1G28447
AT1G16950
AT1G28450
AT1G17000
AT1G28591
AT1G17010
AT1G28630
AT1G17200
AT1G28640
AT1G17310
AT1G29010
AT1G17420
AT1G29020
AT1G17700
AT1G29050
AT1G17710
AT1G29160
AT1G17770
AT1G29179
AT1G17950
AT1G29180
AT1G17960
AT1G29195
AT1G18100
AT1G29680
AT1G18140
AT1G30140
AT1G18220
AT1G30250
AT1G18230
AT1G30530
AT1G18570
AT1G30740
AT1G18710
AT1G30780
AT1G18760
AT1G30814
AT1G18770
AT1G31040
AT1G18780
AT1G31163
AT1G18810
AT1G31166
AT1G18860
AT1G31245
AT1G19060
AT1G31250
AT1G19230
AT1G31290
AT1G19250
AT1G31390
AT1G19390
AT1G31510
AT1G19415
AT1G31540
AT1G19560
AT1G31640
AT1G19610
AT1G31885
AT1G19620
AT1G32040
AT1G19640
AT1G32049
AT1G19670
AT1G32172
AT1G19780
AT1G32270
AT1G19790
AT1G32560
AT1G19810
AT1G32910
AT1G19890
AT1G33440
AT1G19900
AT1G33510
AT1G20070
AT1G33550
AT1G20080
AT1G33610
AT1G20130
AT1G33709
AT1G20240
AT1G33743
AT1G20500
AT1G33835
AT1G20730
AT1G33840
AT1G20795
AT1G33860
AT1G20800
AT1G33925
AT1G20900
AT1G33940
AT1G20990
AT1G34046
AT1G21110
AT1G34330
AT1G21140
AT1G34545
AT1G21300
AT1G34575
AT1G21310
AT1G35210
AT1G21320
AT1G35230
AT1G21360
AT1G35255
AT1G21470
AT1G35320
AT1G21475
AT1G35333
AT1G21490
AT1G35490
AT1G21530
AT1G35545
AT1G21540
AT1G35570
AT1G21850
AT1G35750
AT1G21860
AT1G35880
AT1G21890
AT1G35890
AT1G21940
AT1G42560
AT1G21960
AT1G43630
AT1G21970
AT1G43790
AT1G21990
AT1G43886
AT1G22010
AT1G44191
AT1G22015
AT1G44224
AT1G22080
AT1G44382
AT1G22090
AT1G44941
AT1G22110
AT1G45145
AT1G22120
AT1G46336
AT1G22150
AT1G47389
AT1G22220
AT1G47435
AT1G22340
AT1G47480
AT1G22350
AT1G47655
AT1G22490
AT1G47783
AT1G22600
AT1G47885
AT1G22680
AT1G47890
AT1G22710
AT1G48060
AT1G22760
AT1G48070
AT1G22910
AT1G48190
AT1G22990
AT1G48500
AT1G23130
AT1G48510
AT1G23160
AT1G48670
AT1G23200
AT1G48698
AT1G23205
AT1G48810
AT1G23240
AT1G48820
AT1G23300
AT1G48980
AT1G23320
AT1G49005
AT1G23350
AT1G49220
AT1G23380
AT1G49260
AT1G23420
AT1G49370
AT1G23520
AT1G49800
AT1G23570
AT1G49930
AT1G23580
AT1G50310
AT1G23590
AT1G50691
AT1G23600
AT1G50760
AT1G23610
AT1G51210
AT1G23640
AT1G51440
AT1G23660
AT1G51780
AT1G23670
AT1G51870
AT1G23730
AT1G51890
AT1G23760
AT1G51913
AT1G23770
AT1G51920
AT1G24000
AT1G51930
AT1G24010
AT1G51990
AT1G24070
AT1G52030
AT1G24110
AT1G52191
AT1G24260
AT1G52211
AT1G24400
AT1G52696
AT1G24470
AT1G52800
AT1G24520
AT1G52990
AT1G24540
AT1G53130
AT1G24590
AT1G53160
AT1G24620
AT1G53163
AT1G24650
AT1G53366
AT1G25240
AT1G53540
AT1G25250
AT1G53630
AT1G25270
AT1G53633
AT1G25300
AT1G53635
AT1G25310
AT1G53660
AT1G25330
AT1G53683
AT1G25340
AT1G53687
AT1G25410
AT1G53705
AT1G25450
AT1G53815
AT1G25988
AT1G53940
AT1G26250
AT1G53950
AT1G26310
AT1G53980
AT1G26320
AT1G54035
AT1G26380
AT1G54470
AT1G26390
AT1G54540
AT1G26400
AT1G54590
AT1G26410
AT1G54600
AT1G26420
AT1G55010
AT1G26510
AT1G55020
AT1G26600
AT1G55221
AT1G26700
AT1G55720
AT1G26710
AT1G55928
AT1G26720
AT1G56150
AT1G26780
AT1G56240
AT1G26795
AT1G56242
AT1G26796
AT1G56270
AT1G26797
AT1G56380
AT1G26798
AT1G56385
AT1G26820
AT1G56415
AT1G26870
AT1G56430
AT1G26945
AT1G56555
AT1G27030
AT1G56600
AT1G27040
AT1G56620
AT1G27220
AT1G57835
AT1G27550
AT1G57850
AT1G27560
AT1G58007
AT1G27610
AT1G58040
AT1G27620
AT1G58320
AT1G27660
AT1G58370
AT1G27670
AT1G59453
AT1G27740
AT1G59670
AT1G27860
AT1G59675
AT1G27870
AT1G59700
AT1G28020
AT1G59730
AT1G28030
AT1G60072
AT1G28040
AT1G60073
AT1G28080
AT1G60110
AT1G28160
AT1G60120
AT1G28170
AT1G60130
AT1G28180
AT1G60280
AT1G28270
AT1G60330
AT1G28290
AT1G60450
AT1G28300
AT1G60480
AT1G28310
AT1G60783
AT1G28323
AT1G60815
AT1G28360
AT1G60986
AT1G28430
AT1G61090
AT1G28470
AT1G61093
AT1G28500
AT1G61097
AT1G28590
AT1G61542
AT1G28650
AT1G61720
AT1G28695
AT1G61760
AT1G28700
AT1G61820
AT1G29000
AT1G62000
AT1G29080
AT1G62030
AT1G29090
AT1G62060
AT1G29100
AT1G62070
AT1G29110
AT1G62090
AT1G29140
AT1G62160
AT1G29280
AT1G62214
AT1G29670
AT1G62230
AT1G29860
AT1G62262
AT1G29870
AT1G62280
AT1G30080
AT1G62410
AT1G30100
AT1G62420
AT1G30150
AT1G62660
AT1G30160
AT1G62770
AT1G30170
AT1G62978
AT1G30180
AT1G62981
AT1G30190
AT1G62990
AT1G30350
AT1G63030
AT1G30650
AT1G63060
AT1G30700
AT1G63070
AT1G30710
AT1G63140
AT1G30720
AT1G63206
AT1G30730
AT1G63210
AT1G30760
AT1G63245
AT1G30790
AT1G63320
AT1G30795
AT1G63350
AT1G30840
AT1G63410
AT1G30920
AT1G63560
AT1G30921
AT1G63590
AT1G30925
AT1G63920
AT1G30930
AT1G63930
AT1G30935
AT1G64010
AT1G30940
AT1G64020
AT1G30945
AT1G64070
AT1G30950
AT1G64160
AT1G30990
AT1G64235
AT1G31000
AT1G64240
AT1G31050
AT1G64260
AT1G31060
AT1G64295
AT1G31090
AT1G64370
AT1G31260
AT1G64585
AT1G31310
AT1G64670
AT1G31520
AT1G64700
AT1G31530
AT1G64800
AT1G31620
AT1G64920
AT1G31630
AT1G65150
AT1G31670
AT1G65160
AT1G31690
AT1G65190
AT1G31710
AT1G65200
AT1G31720
AT1G65210
AT1G31772
AT1G65300
AT1G31983
AT1G65310
AT1G31990
AT1G65390
AT1G32030
AT1G65481
AT1G32100
AT1G65483
AT1G32140
AT1G65485
AT1G32240
AT1G65490
AT1G32280
AT1G65642
AT1G32350
AT1G65670
AT1G32420
AT1G65681
AT1G32430
AT1G65690
AT1G32450
AT1G65730
AT1G32660
AT1G65790
AT1G32710
AT1G65800
AT1G32770
AT1G65907
AT1G32780
AT1G66030
AT1G32850
AT1G66040
AT1G32975
AT1G66090
AT1G32980
AT1G66100
AT1G33020
AT1G66110
AT1G33070
AT1G66140
AT1G33080
AT1G66235
AT1G33090
AT1G66245
AT1G33100
AT1G66400
AT1G33280
AT1G66450
AT1G33530
AT1G66475
AT1G33540
AT1G66700
AT1G33670
AT1G66852
AT1G33710
AT1G66855
AT1G33720
AT1G66880
AT1G33730
AT1G67000
AT1G33740
AT1G67265
AT1G33750
AT1G67290
AT1G33760
AT1G67328
AT1G33811
AT1G67390
AT1G33817
AT1G67750
AT1G33820
AT1G67810
AT1G33830
AT1G67875
AT1G33850
AT1G68150
AT1G33870
AT1G68210
AT1G33880
AT1G68240
AT1G33890
AT1G68350
AT1G33900
AT1G68630
AT1G33910
AT1G68795
AT1G33920
AT1G68825
AT1G33930
AT1G68850
AT1G33960
AT1G68875
AT1G34047
AT1G68960
AT1G34050
AT1G69240
AT1G34140
AT1G69470
AT1G34460
AT1G69600
AT1G34480
AT1G69790
AT1G34490
AT1G69792
AT1G34500
AT1G69795
AT1G34510
AT1G70020
AT1G34520
AT1G70030
AT1G34540
AT1G70440
AT1G34580
AT1G70450
AT1G34650
AT1G70500
AT1G34670
AT1G70680
AT1G34790
AT1G70690
AT1G35140
AT1G71002
AT1G35170
AT1G71150
AT1G35250
AT1G71380
AT1G35260
AT1G71470
AT1G35270
AT1G71520
AT1G35290
AT1G71690
AT1G35310
AT1G71770
AT1G35330
AT1G71960
AT1G35360
AT1G72000
AT1G35365
AT1G72125
AT1G35440
AT1G72490
AT1G35450
AT1G72520
AT1G35550
AT1G72590
AT1G35630
AT1G72800
AT1G35690
AT1G72860
AT1G35830
AT1G72870
AT1G35910
AT1G73120
AT1G36150
AT1G73290
AT1G37140
AT1G73325
AT1G43005
AT1G73620
AT1G43010
AT1G73805
AT1G43020
AT1G74140
AT1G43140
AT1G74650
AT1G43640
AT1G74990
AT1G43650
AT1G75388
AT1G43800
AT1G75390
AT1G44050
AT1G75394
AT1G44080
AT1G75490
AT1G44090
AT1G75500
AT1G44180
AT1G75590
AT1G44286
AT1G75717
AT1G44318
AT1G75891
AT1G44350
AT1G76135
AT1G44478
AT1G76430
AT1G44542
AT1G76830
AT1G44800
AT1G76910
AT1G44940
AT1G76911
AT1G45100
AT1G76930
AT1G45201
AT1G76965
AT1G46264
AT1G77100
AT1G46408
AT1G77520
AT1G46480
AT1G77640
AT1G46552
AT1G77760
AT1G46840
AT1G77790
AT1G47300
AT1G77992
AT1G47317
AT1G78030
AT1G47320
AT1G78170
AT1G47350
AT1G78370
AT1G47370
AT1G78400
AT1G47390
AT1G78478
AT1G47400
AT1G78710
AT1G47405
AT1G78820
AT1G47485
AT1G78860
AT1G47510
AT1G78955
AT1G47540
AT1G78960
AT1G47590
AT1G79160
AT1G47600
AT1G79170
AT1G47603
AT1G80133
AT1G47606
AT1G80140
AT1G47610
AT1G80160
AT1G47620
AT1G80330
AT1G47705
AT1G80450
AT1G47730
AT1G80470
AT1G47770
AT1G80590
AT1G47780
AT1G80730
AT1G47786
AT1G80740
AT1G47790
AT1G80820
AT1G47800
AT1G80990
AT1G47810
AT1G81001
AT1G47860
AT2G01240
AT1G47915
AT2G01340
AT1G47920
AT2G01660
AT1G47980
AT2G01770
AT1G47990
AT2G01790
AT1G48000
AT2G02140
AT1G48130
AT2G02240
AT1G48590
AT2G02250
AT1G48690
AT2G02270
AT1G48700
AT2G02290
AT1G48730
AT2G02300
AT1G48742
AT2G02700
AT1G48800
AT2G03010
AT1G48910
AT2G03040
AT1G48990
AT2G03260
AT1G49030
AT2G03291
AT1G49100
AT2G03910
AT1G49110
AT2G03972
AT1G49120
AT2G04020
AT1G49190
AT2G04070
AT1G49250
AT2G04080
AT1G49270
AT2G04170
AT1G49290
AT2G04220
AT1G49310
AT2G04420
AT1G49320
AT2G04480
AT1G49330
AT2G04510
AT1G49430
AT2G04570
AT1G49450
AT2G04800
AT1G49470
AT2G05133
AT1G49570
AT2G05330
AT1G49770
AT2G05441
AT1G49860
AT2G05520
AT1G50050
AT2G05540
AT1G50090
AT2G09800
AT1G50130
AT2G10450
AT1G50650
AT2G13350
AT1G50690
AT2G13550
AT1G50720
AT2G13620
AT1G50870
AT2G13680
AT1G50880
AT2G13950
AT1G50960
AT2G14206
AT1G50980
AT2G14475
AT1G50990
AT2G14490
AT1G51000
AT2G14500
AT1G51010
AT2G14580
AT1G51030
AT2G14635
AT1G51040
AT2G14692
AT1G51050
AT2G14700
AT1G51190
AT2G15025
AT1G51220
AT2G15029
AT1G51230
AT2G15030
AT1G51240
AT2G15042
AT1G51250
AT2G15220
AT1G51260
AT2G15310
AT1G51270
AT2G15327
AT1G51290
AT2G15330
AT1G51300
AT2G15345
AT1G51330
AT2G15360
AT1G51355
AT2G15370
AT1G51460
AT2G15600
AT1G51470
AT2G15765
AT1G51480
AT2G16050
AT1G51490
AT2G16200
AT1G51805
AT2G16210
AT1G51810
AT2G16225
AT1G51820
AT2G16300
AT1G51830
AT2G16700
AT1G51840
AT2G16740
AT1G51850
AT2G16760
AT1G51860
AT2G16835
AT1G51880
AT2G17043
AT1G51900
AT2G17064
AT1G51910
AT2G17080
AT1G51915
AT2G17295
AT1G52000
AT2G17477
AT1G52040
AT2G18010
AT1G52050
AT2G18115
AT1G52060
AT2G18130
AT1G52070
AT2G18196
AT1G52100
AT2G18340
AT1G52110
AT2G18350
AT1G52120
AT2G18470
AT1G52130
AT2G18500
AT1G52140
AT2G18540
AT1G52190
AT2G18580
AT1G52210
AT2G18600
AT1G52400
AT2G18620
AT1G52440
AT2G18690
AT1G52460
AT2G18800
AT1G52470
AT2G18820
AT1G52490
AT2G19030
AT1G52680
AT2G19045
AT1G52690
AT2G19130
AT1G52695
AT2G19146
AT1G52700
AT2G19220
AT1G52830
AT2G19410
AT1G52890
AT2G19420
AT1G52900
AT2G19425
AT1G53020
AT2G19806
AT1G53080
AT2G19970
AT1G53325
AT2G20070
AT1G53340
AT2G20613
AT1G53360
AT2G20993
AT1G53370
AT2G21020
AT1G53600
AT2G21030
AT1G53610
AT2G21040
AT1G53620
AT2G21045
AT1G53640
AT2G21060
AT1G53690
AT2G21110
AT1G53700
AT2G21610
AT1G53820
AT2G21750
AT1G53830
AT2G21840
AT1G53990
AT2G21850
AT1G54000
AT2G21880
AT1G54010
AT2G21905
AT1G54020
AT2G22055
AT1G54040
AT2G22145
AT1G54200
AT2G22155
AT1G54300
AT2G22160
AT1G54330
AT2G22170
AT1G54550
AT2G22335
AT1G54560
AT2G22805
AT1G54575
AT2G22930
AT1G54660
AT2G22940
AT1G54860
AT2G22942
AT1G54870
AT2G22950
AT1G54880
AT2G22955
AT1G54890
AT2G22960
AT1G54930
AT2G23030
AT1G54940
AT2G23100
AT1G54950
AT2G23171
AT1G54955
AT2G23190
AT1G54970
AT2G23210
AT1G54980
AT2G23250
AT1G55030
AT2G23410
AT1G55035
AT2G23570
AT1G55110
AT2G23580
AT1G55220
AT2G23620
AT1G55230
AT2G23630
AT1G55240
AT2G23830
AT1G55260
AT2G23834
AT1G55380
AT2G23900
AT1G55390
AT2G23990
AT1G55410
AT2G24205
AT1G55420
AT2G24460
AT1G55430
AT2G24560
AT1G55440
AT2G24570
AT1G55560
AT2G24610
AT1G55570
AT2G24617
AT1G55580
AT2G24660
AT1G55600
AT2G24670
AT1G55650
AT2G24735
AT1G55700
AT2G24748
AT1G56030
AT2G24762
AT1G56040
AT2G24800
AT1G56100
AT2G24840
AT1G56160
AT2G24940
AT1G56250
AT2G24945
AT1G56360
AT2G25090
AT1G56390
AT2G25130
AT1G56400
AT2G25260
AT1G56480
AT2G25370
AT1G56490
AT2G25380
AT1G56520
AT2G25390
AT1G56540
AT2G25500
AT1G56550
AT2G25697
AT1G56553
AT2G26040
AT1G56630
AT2G26050
AT1G56650
AT2G26380
AT1G56680
AT2G26420
AT1G57565
AT2G26450
AT1G57570
AT2G26820
AT1G57580
AT2G26865
AT1G57650
AT2G26882
AT1G57670
AT2G27080
AT1G57690
AT2G27520
AT1G57740
AT2G27690
AT1G57750
AT2G27930
AT1G57800
AT2G27936
AT1G57810
AT2G28090
AT1G57830
AT2G28270
AT1G58037
AT2G28507
AT1G58050
AT2G28660
AT1G58090
AT2G28760
AT1G58260
AT2G28850
AT1G58270
AT2G28870
AT1G58300
AT2G29330
AT1G58310
AT2G29350
AT1G58330
AT2G29750
AT1G58340
AT2G29770
AT1G58390
AT2G29940
AT1G58410
AT2G30290
AT1G58450
AT2G30766
AT1G58460
AT2G30830
AT1G59500
AT2G30840
AT1G59530
AT2G30933
AT1G59535
AT2G31050
AT1G59680
AT2G31070
AT1G59690
AT2G31480
AT1G59722
AT2G31940
AT1G59725
AT2G31990
AT1G59740
AT2G32130
AT1G59780
AT2G32140
AT1G59790
AT2G32160
AT1G59800
AT2G32190
AT1G59810
AT2G32360
AT1G59950
AT2G32487
AT1G60040
AT2G32550
AT1G60050
AT2G32690
AT1G60060
AT2G32785
AT1G60075
AT2G32788
AT1G60095
AT2G32790
AT1G60180
AT2G32820
AT1G60240
AT2G32885
AT1G60250
AT2G33080
AT1G60290
AT2G33270
AT1G60300
AT2G33350
AT1G60310
AT2G33420
AT1G60320
AT2G33650
AT1G60340
AT2G33670
AT1G60350
AT2G34000
AT1G60360
AT2G34110
AT1G60370
AT2G34202
AT1G60380
AT2G34204
AT1G60390
AT2G34208
AT1G60400
AT2G34320
AT1G60410
AT2G34490
AT1G60570
AT2G34610
AT1G60580
AT2G34825
AT1G60980
AT2G34835
AT1G60985
AT2G34870
AT1G61070
AT2G34990
AT1G61080
AT2G35000
AT1G61105
AT2G35090
AT1G61110
AT2G35215
AT1G61120
AT2G35460
AT1G61130
AT2G35637
AT1G61270
AT2G35670
AT1G61320
AT2G35765
AT1G61330
AT2G35820
AT1G61540
AT2G35830
AT1G61563
AT2G35990
AT1G61590
AT2G36026
AT1G61630
AT2G36030
AT1G61650
AT2G36210
AT1G61660
AT2G36325
AT1G61680
AT2G36550
AT1G61700
AT2G36760
AT1G61710
AT2G36890
AT1G61750
AT2G37390
AT1G61810
AT2G37460
AT1G61830
AT2G37540
AT1G61840
AT2G37780
AT1G62210
AT2G38152
AT1G62220
AT2G38250
AT1G62225
AT2G38500
AT1G62270
AT2G38995
AT1G62300
AT2G39518
AT1G62340
AT2G39640
AT1G62360
AT2G39782
AT1G62440
AT2G39851
AT1G62450
AT2G40330
AT1G62500
AT2G40530
AT1G62510
AT2G40802
AT1G62530
AT2G40805
AT1G62540
AT2G41225
AT1G62560
AT2G41230
AT1G62570
AT2G41380
AT1G62700
AT2G41391
AT1G62710
AT2G41415
AT1G62760
AT2G41445
AT1G62940
AT2G41470
AT1G62980
AT2G41475
AT1G63040
AT2G41480
AT1G63105
AT2G41616
AT1G63190
AT2G41620
AT1G63200
AT2G41660
AT1G63205
AT2G41690
AT1G63450
AT2G41800
AT1G63600
AT2G41810
AT1G63710
AT2G41870
AT1G63910
AT2G41930
AT1G64000
AT2G41970
AT1G64030
AT2G42110
AT1G64035
AT2G42140
AT1G64060
AT2G42350
AT1G64255
AT2G42550
AT1G64290
AT2G42660
AT1G64340
AT2G42820
AT1G64480
AT2G42835
AT1G64590
AT2G43050
AT1G64620
AT2G43060
AT1G64660
AT2G43150
AT1G64780
AT2G43261
AT1G64870
AT2G43440
AT1G64900
AT2G43580
AT1G64910
AT2G43620
AT1G64930
AT2G43871
AT1G64940
AT2G43890
AT1G65050
AT2G44110
AT1G65180
AT2G44220
AT1G65330
AT2G44330
AT1G65340
AT2G44370
AT1G65342
AT2G44380
AT1G65352
AT2G44390
AT1G65360
AT2G44470
AT1G65365
AT2G44581
AT1G65370
AT2G44790
AT1G65385
AT2G44910
AT1G65445
AT2G44925
AT1G65450
AT2G45050
AT1G65480
AT2G45210
AT1G65500
AT2G45550
AT1G65570
AT2G45750
AT1G65620
AT2G45840
AT1G65630
AT2G46140
AT1G65640
AT2G46150
AT1G65680
AT2G46255
AT1G65740
AT2G46685
AT1G65750
AT2G47140
AT1G65760
AT2G47270
AT1G65770
AT2G47430
AT1G65780
AT2G47485
AT1G65850
AT2G47560
AT1G65860
AT2G47570
AT1G65870
AT2G47585
AT1G65875
AT2G47670
AT1G65880
AT2G48080
AT1G65890
AT2G48090
AT1G65910
AT2G48140
AT1G65985
AT3G01185
AT1G65990
AT3G01322
AT1G66000
AT3G01324
AT1G66010
AT3G01326
AT1G66020
AT3G01327
AT1G66045
AT3G01328
AT1G66120
AT3G01329
AT1G66210
AT3G01345
AT1G66220
AT3G01516
AT1G66270
AT3G01680
AT1G66280
AT3G01830
AT1G66290
AT3G01840
AT1G66300
AT3G01880
AT1G66310
AT3G01961
AT1G66320
AT3G02242
AT1G66360
AT3G02500
AT1G66370
AT3G03190
AT1G66380
AT3G03272
AT1G66390
AT3G03405
AT1G66440
AT3G03410
AT1G66470
AT3G03480
AT1G66480
AT3G03720
AT1G66490
AT3G03730
AT1G66570
AT3G04200
AT1G66630
AT3G04230
AT1G66640
AT3G04430
AT1G66690
AT3G04545
AT1G66710
AT3G04715
AT1G66720
AT3G05150
AT1G66770
AT3G05440
AT1G66780
AT3G05460
AT1G66783
AT3G05610
AT1G66790
AT3G05620
AT1G66795
AT3G05650
AT1G66800
AT3G05780
AT1G66850
AT3G05858
AT1G66860
AT3G06019
AT1G66950
AT3G06360
AT1G66960
AT3G06370
AT1G67030
AT3G06590
AT1G67100
AT3G06962
AT1G67110
AT3G07260
AT1G67130
AT3G07490
AT1G67150
AT3G08660
AT1G67160
AT3G09130
AT1G67260
AT3G09260
AT1G67270
AT3G09270
AT1G67330
AT3G09375
AT1G67450
AT3G09380
AT1G67455
AT3G09450
AT1G67640
AT3G09530
AT1G67710
AT3G09680
AT1G67760
AT3G09915
AT1G67770
AT3G09960
AT1G67860
AT3G10080
AT1G67865
AT3G10190
AT1G67870
AT3G10460
AT1G68040
AT3G10470
AT1G68130
AT3G10510
AT1G68170
AT3G10950
AT1G68180
AT3G10960
AT1G68250
AT3G11110
AT1G68270
AT3G11165
AT1G68280
AT3G11340
AT1G68320
AT3G11350
AT1G68360
AT3G11370
AT1G68380
AT3G11380
AT1G68390
AT3G11435
AT1G68450
AT3G11930
AT1G68460
AT3G12090
AT1G68470
AT3G12502
AT1G68480
AT3G12880
AT1G68510
AT3G13010
AT1G68520
AT3G13390
AT1G68530
AT3G13432
AT1G68610
AT3G13433
AT1G68620
AT3G13435
AT1G68750
AT3G13640
AT1G68800
AT3G13660
AT1G68810
AT3G13760
AT1G69080
AT3G13820
AT1G69090
AT3G13825
AT1G69100
AT3G13980
AT1G69110
AT3G14060
AT1G69120
AT3G14320
AT1G69140
AT3G14362
AT1G69150
AT3G14560
AT1G69180
AT3G14570
AT1G69190
AT3G15050
AT1G69310
AT3G15055
AT1G69320
AT3G15170
AT1G69560
AT3G15240
AT1G69630
AT3G15250
AT1G69650
AT3G15500
AT1G69660
AT3G15534
AT1G69690
AT3G15540
AT1G69810
AT3G15604
AT1G69860
AT3G15909
AT1G69870
AT3G15935
AT1G69880
AT3G16300
AT1G69920
AT3G16432
AT1G69930
AT3G16650
AT1G69970
AT3G17130
AT1G70080
AT3G17140
AT1G70170
AT3G17152
AT1G70250
AT3G17190
AT1G70260
AT3G17261
AT1G70270
AT3G17290
AT1G70380
AT3G17520
AT1G70390
AT3G17720
AT1G70510
AT3G18150
AT1G70540
AT3G18217
AT1G70560
AT3G18220
AT1G70640
AT3G18260
AT1G70720
AT3G18282
AT1G70830
AT3G18518
AT1G70840
AT3G18570
AT1G70850
AT3G18610
AT1G70860
AT3G18650
AT1G70870
AT3G18670
AT1G70880
AT3G18715
AT1G70885
AT3G18720
AT1G70890
AT3G18810
AT1G70895
AT3G18955
AT1G70910
AT3G18957
AT1G70920
AT3G19184
AT1G70960
AT3G19410
AT1G70970
AT3G19600
AT1G71000
AT3G19663
AT1G71050
AT3G20155
AT1G71160
AT3G20590
AT1G71290
AT3G20610
AT1G71300
AT3G20690
AT1G71390
AT3G20940
AT1G71680
AT3G20960
AT1G71691
AT3G20978
AT1G71692
AT3G20997
AT1G71695
AT3G21000
AT1G71880
AT3G21230
AT1G71890
AT3G21352
AT1G71930
AT3G21371
AT1G72100
AT3G21460
AT1G72110
AT3G21510
AT1G72140
AT3G21520
AT1G72200
AT3G21550
AT1G72210
AT3G21600
AT1G72230
AT3G21750
AT1G72290
AT3G21755
AT1G72570
AT3G21770
AT1G72580
AT3G21791
AT1G73000
AT3G21930
AT1G73010
AT3G21933
AT1G73220
AT3G21937
AT1G73260
AT3G21940
AT1G73270
AT3G21945
AT1G73280
AT3G21950
AT1G73330
AT3G22000
AT1G73410
AT3G22010
AT1G73510
AT3G22020
AT1G73590
AT3G22022
AT1G73610
AT3G22030
AT1G73810
AT3G22040
AT1G73850
AT3G22121
AT1G73870
AT3G22142
AT1G74000
AT3G22231
AT1G74010
AT3G22240
AT1G74080
AT3G22345
AT1G74110
AT3G22410
AT1G74500
AT3G22415
AT1G74620
AT3G22492
AT1G74660
AT3G22510
AT1G74820
AT3G22560
AT1G75040
AT3G22570
AT1G75160
AT3G22700
AT1G75240
AT3G22723
AT1G75450
AT3G22910
AT1G75470
AT3G23030
AT1G75520
AT3G23090
AT1G75620
AT3G23109
AT1G75710
AT3G23190
AT1G75720
AT3G23550
AT1G75790
AT3G23635
AT1G75830
AT3G23637
AT1G75870
AT3G24230
AT1G75880
AT3G24240
AT1G75890
AT3G24270
AT1G75900
AT3G24535
AT1G75910
AT3G24620
AT1G75920
AT3G24790
AT1G75930
AT3G25050
AT1G75940
AT3G25182
AT1G76210
AT3G25420
AT1G76220
AT3G25573
AT1G76230
AT3G25577
AT1G76240
AT3G25630
AT1G76250
AT3G25655
AT1G76290
AT3G25730
AT1G76410
AT3G25795
AT1G76420
AT3G25815
AT1G76500
AT3G26110
AT1G76610
AT3G26147
AT1G76800
AT3G26235
AT1G77110
AT3G26250
AT1G77145
AT3G26280
AT1G77150
AT3G26320
AT1G77160
AT3G26550
AT1G77200
AT3G26812
AT1G77650
AT3G26813
AT1G77655
AT3G26815
AT1G77690
AT3G26816
AT1G77700
AT3G26818
AT1G77780
AT3G26819
AT1G77950
AT3G27410
AT1G77990
AT3G27473
AT1G78330
AT3G27500
AT1G78450
AT3G27809
AT1G78460
AT3G27840
AT1G78470
AT3G27886
AT1G78480
AT3G27950
AT1G78490
AT3G27968
AT1G78500
AT3G28223
AT1G78640
AT3G28321
AT1G78720
AT3G28380
AT1G78740
AT3G28420
AT1G78750
AT3G28540
AT1G78760
AT3G28580
AT1G78815
AT3G28590
AT1G78840
AT3G28610
AT1G78970
AT3G28611
AT1G78980
AT3G28790
AT1G79250
AT3G28820
AT1G79360
AT3G28890
AT1G79370
AT3G28910
AT1G79430
AT3G29030
AT1G79450
AT3G29070
AT1G79580
AT3G29150
AT1G79680
AT3G29255
AT1G79760
AT3G29300
AT1G79770
AT3G29370
AT1G79800
AT3G29385
AT1G79840
AT3G29430
AT1G79860
AT3G29431
AT1G80090
AT3G29636
AT1G80100
AT3G29670
AT1G80110
AT3G29725
AT1G80130
AT3G29800
AT1G80220
AT3G29970
AT1G80240
AT3G30281
AT1G80340
AT3G30725
AT1G80390
AT3G30730
AT1G80540
AT3G30733
AT1G80580
AT3G30842
AT1G80760
AT3G31005
AT1G80865
AT3G31023
AT2G01430
AT3G31051
AT2G01500
AT3G31068
AT2G01520
AT3G31420
AT2G01530
AT3G36659
AT2G01610
AT3G42880
AT2G01780
AT3G42960
AT2G01800
AT3G43320
AT2G01810
AT3G43430
AT2G01890
AT3G43720
AT2G01900
AT3G43820
AT2G01940
AT3G43825
AT2G01960
AT3G43829
AT2G01990
AT3G43960
AT2G02000
AT3G44060
AT2G02010
AT3G44640
AT2G02070
AT3G44650
AT2G02080
AT3G44700
AT2G02130
AT3G44704
AT2G02260
AT3G44705
AT2G02310
AT3G44710
AT2G02320
AT3G44755
AT2G02330
AT3G44757
AT2G02340
AT3G44765
AT2G02450
AT3G44780
AT2G02540
AT3G44783
AT2G02610
AT3G44784
AT2G02620
AT3G44790
AT2G02630
AT3G44830
AT2G02640
AT3G44840
AT2G02650
AT3G44860
AT2G02660
AT3G44870
AT2G02670
AT3G44980
AT2G02680
AT3G44990
AT2G02690
AT3G45000
AT2G02770
AT3G45060
AT2G03000
AT3G45140
AT2G03020
AT3G45248
AT2G03160
AT3G45250
AT2G03170
AT3G45285
AT2G03180
AT3G45490
AT2G03190
AT3G45680
AT2G03250
AT3G45710
AT2G03290
AT3G45755
AT2G03330
AT3G45950
AT2G03360
AT3G45960
AT2G03500
AT3G46086
AT2G03550
AT3G46160
AT2G03560
AT3G46410
AT2G03710
AT3G46490
AT2G03740
AT3G46500
AT2G03840
AT3G46613
AT2G03850
AT3G46614
AT2G03860
AT3G46700
AT2G03900
AT3G46800
AT2G03960
AT3G46840
AT2G03970
AT3G46850
AT2G04025
AT3G46880
AT2G04032
AT3G46890
AT2G04046
AT3G46900
AT2G04050
AT3G46904
AT2G04090
AT3G47020
AT2G04100
AT3G47021
AT2G04150
AT3G47090
AT2G04160
AT3G47130
AT2G04300
AT3G47140
AT2G04500
AT3G47150
AT2G04680
AT3G47410
AT2G04810
AT3G47870
AT2G04820
AT3G48260
AT2G04830
AT3G48290
AT2G04840
AT3G48298
AT2G04930
AT3G48344
AT2G05380
AT3G48620
AT2G05400
AT3G48630
AT2G05410
AT3G48650
AT2G05420
AT3G48700
AT2G05430
AT3G48840
AT2G05435
AT3G48960
AT2G05440
AT3G48970
AT2G05500
AT3G49030
AT2G05510
AT3G49040
AT2G05530
AT3G49150
AT2G05580
AT3G49162
AT2G05850
AT3G49260
AT2G07130
AT3G49630
AT2G12646
AT3G49760
AT2G13630
AT3G50123
AT2G13810
AT3G50190
AT2G13820
AT3G50290
AT2G13900
AT3G50295
AT2G13910
AT3G50300
AT2G13920
AT3G50610
AT2G14070
AT3G50764
AT2G14210
AT3G50970
AT2G14245
AT3G50980
AT2G14290
AT3G51030
AT2G14510
AT3G51057
AT2G14550
AT3G51075
AT2G14560
AT3G51171
AT2G14605
AT3G51220
AT2G14610
AT3G51360
AT2G14620
AT3G51540
AT2G14670
AT3G51600
AT2G14710
AT3G52003
AT2G14760
AT3G52320
AT2G14920
AT3G52440
AT2G14960
AT3G52480
AT2G15010
AT3G52520
AT2G15020
AT3G52525
AT2G15080
AT3G52540
AT2G15090
AT3G52561
AT2G15130
AT3G52600
AT2G15350
AT3G52957
AT2G15390
AT3G52980
AT2G15400
AT3G53010
AT2G15590
AT3G53015
AT2G15610
AT3G53016
AT2G15660
AT3G53065
AT2G15770
AT3G53075
AT2G15780
AT3G53150
AT2G15840
AT3G53294
AT2G16005
AT3G53305
AT2G16120
AT3G53650
AT2G16130
AT3G53770
AT2G16190
AT3G54150
AT2G16220
AT3G54410
AT2G16230
AT3G54820
AT2G16290
AT3G55190
AT2G16310
AT3G55230
AT2G16365
AT3G55512
AT2G16570
AT3G55540
AT2G16730
AT3G55710
AT2G16840
AT3G55870
AT2G16850
AT3G55890
AT2G16890
AT3G55900
AT2G16895
AT3G56280
AT2G16960
AT3G56810
AT2G16970
AT3G57250
AT2G16980
AT3G57270
AT2G16990
AT3G57500
AT2G17050
AT3G57540
AT2G17055
AT3G57600
AT2G17060
AT3G58000
AT2G17070
AT3G58120
AT2G17090
AT3G58230
AT2G17310
AT3G58240
AT2G17470
AT3G58280
AT2G17590
AT3G58290
AT2G17600
AT3G58300
AT2G17680
AT3G58347
AT2G17785
AT3G58380
AT2G17940
AT3G58400
AT2G17950
AT3G58410
AT2G17960
AT3G58450
AT2G18050
AT3G58860
AT2G18060
AT3G58865
AT2G18070
AT3G58877
AT2G18080
AT3G58950
AT2G18120
AT3G59130
AT2G18140
AT3G59160
AT2G18150
AT3G59190
AT2G18190
AT3G59260
AT2G18360
AT3G59455
AT2G18370
AT3G59845
AT2G18380
AT3G60100
AT2G18460
AT3G60420
AT2G18480
AT3G60647
AT2G18490
AT3G60955
AT2G18550
AT3G60957
AT2G18570
AT3G61035
AT2G18590
AT3G61400
AT2G18720
AT3G61721
AT2G18810
AT3G61723
AT2G18870
AT3G61840
AT2G18880
AT3G61897
AT2G19000
AT3G61898
AT2G19010
AT3G61962
AT2G19020
AT3G62097
AT2G19040
AT3G62336
AT2G19050
AT4G00050
AT2G19060
AT4G00114
AT2G19070
AT4G00124
AT2G19150
AT4G00467
AT2G19200
AT4G00872
AT2G19320
AT4G00890
AT2G19500
AT4G00891
AT2G19610
AT4G00893
AT2G19630
AT4G01340
AT2G19660
AT4G01360
AT2G19770
AT4G01470
AT2G19890
AT4G01505
AT2G19893
AT4G01515
AT2G19980
AT4G01516
AT2G19990
AT4G01533
AT2G20080
AT4G01600
AT2G20100
AT4G01770
AT2G20150
AT4G02235
AT2G20160
AT4G02280
AT2G20170
AT4G02330
AT2G20350
AT4G02871
AT2G20430
AT4G03038
AT2G20520
AT4G03039
AT2G20570
AT4G03063
AT2G20620
AT4G03160
AT2G20825
AT4G03165
AT2G20875
AT4G03298
AT2G21000
AT4G03460
AT2G21010
AT4G03470
AT2G21100
AT4G03566
AT2G21140
AT4G04080
AT2G21220
AT4G04490
AT2G21235
AT4G04830
AT2G21260
AT4G04840
AT2G21490
AT4G05110
AT2G21510
AT4G05130
AT2G21720
AT4G05265
AT2G21780
AT4G05310
AT2G21900
AT4G05350
AT2G21910
AT4G06744
AT2G21920
AT4G07940
AT2G21930
AT4G08151
AT2G21980
AT4G08160
AT2G21990
AT4G08263
AT2G22030
AT4G08550
AT2G22040
AT4G08800
AT2G22050
AT4G08840
AT2G22060
AT4G08868
AT2G22150
AT4G08870
AT2G22180
AT4G09030
AT2G22330
AT4G09100
AT2G22340
AT4G09468
AT2G22510
AT4G09470
AT2G22590
AT4G09480
AT2G22630
AT4G09530
AT2G22750
AT4G09930
AT2G22760
AT4G09940
AT2G22800
AT4G10020
AT2G22810
AT4G10190
AT2G23010
AT4G10201
AT2G23130
AT4G10220
AT2G23160
AT4G10240
AT2G23170
AT4G10265
AT2G23220
AT4G10345
AT2G23230
AT4G10410
AT2G23240
AT4G10596
AT2G23260
AT4G10640
AT2G23330
AT4G10780
AT2G23440
AT4G11050
AT2G23510
AT4G11390
AT2G23540
AT4G11393
AT2G23590
AT4G11490
AT2G23760
AT4G11770
AT2G23800
AT4G11810
AT2G23850
AT4G11900
AT2G23860
AT4G11940
AT2G23870
AT4G11945
AT2G23880
AT4G12210
AT2G23960
AT4G12270
AT2G24000
AT4G12275
AT2G24080
AT4G12440
AT2G24210
AT4G12510
AT2G24255
AT4G12520
AT2G24260
AT4G12530
AT2G24430
AT4G12825
AT2G24470
AT4G12930
AT2G24510
AT4G13230
AT2G24620
AT4G13240
AT2G24696
AT4G13440
AT2G24710
AT4G13480
AT2G24720
AT4G13493
AT2G24740
AT4G13495
AT2G24810
AT4G13572
AT2G24850
AT4G13575
AT2G25095
AT4G14020
AT2G25120
AT4G14165
AT2G25150
AT4G14250
AT2G25160
AT4G14368
AT2G25230
AT4G14400
AT2G25240
AT4G14661
AT2G25330
AT4G14811
AT2G25340
AT4G15060
AT2G25360
AT4G15345
AT2G25440
AT4G15398
AT2G25450
AT4G15450
AT2G25510
AT4G15610
AT2G25630
AT4G16000
AT2G25700
AT4G16008
AT2G25770
AT4G16024
AT2G25780
AT4G16080
AT2G25790
AT4G16090
AT2G25810
AT4G16095
AT2G25820
AT4G16260
AT2G25890
AT4G16267
AT2G25980
AT4G16270
AT2G26010
AT4G16820
AT2G26020
AT4G16930
AT2G26130
AT4G16935
AT2G26160
AT4G17030
AT2G26250
AT4G17713
AT2G26290
AT4G17920
AT2G26390
AT4G17980
AT2G26410
AT4G18280
AT2G26560
AT4G18340
AT2G26580
AT4G18540
AT2G26695
AT4G18650
AT2G26700
AT4G18790
AT2G26720
AT4G18850
AT2G26850
AT4G18860
AT2G26870
AT4G18870
AT2G26880
AT4G18910
AT2G26940
AT4G18990
AT2G26950
AT4G19000
AT2G26960
AT4G19038
AT2G27070
AT4G19380
AT2G27120
AT4G19620
AT2G27220
AT4G19633
AT2G27240
AT4G19790
AT2G27250
AT4G20095
AT2G27370
AT4G20220
AT2G27385
AT4G20680
AT2G27550
AT4G20810
AT2G27570
AT4G21600
AT2G27660
AT4G21605
AT2G27670
AT4G21830
AT2G27700
AT4G21850
AT2G27740
AT4G21895
AT2G27750
AT4G21903
AT2G27880
AT4G22066
AT2G27935
AT4G22170
AT2G27940
AT4G22185
AT2G27990
AT4G22233
AT2G28010
AT4G22235
AT2G28020
AT4G22505
AT2G28030
AT4G22513
AT2G28085
AT4G22517
AT2G28170
AT4G22600
AT2G28180
AT4G22640
AT2G28210
AT4G22960
AT2G28220
AT4G23020
AT2G28340
AT4G23150
AT2G28490
AT4G23200
AT2G28510
AT4G23320
AT2G28580
AT4G23375
AT2G28590
AT4G23387
AT2G28610
AT4G23515
AT2G28625
AT4G23690
AT2G28630
AT4G23700
AT2G28680
AT4G23720
AT2G28700
AT4G23880
AT2G28710
AT4G23882
AT2G28780
AT4G23960
AT2G28790
AT4G23970
AT2G28810
AT4G24340
AT2G28860
AT4G24420
AT2G28960
AT4G24652
AT2G28970
AT4G25330
AT2G28980
AT4G25530
AT2G28990
AT4G25760
AT2G29000
AT4G25810
AT2G29010
AT4G25845
AT2G29040
AT4G25860
AT2G29090
AT4G26270
AT2G29100
AT4G26740
AT2G29110
AT4G26830
AT2G29120
AT4G28397
AT2G29125
AT4G28580
AT2G29130
AT4G28720
AT2G29220
AT4G28775
AT2G29250
AT4G28930
AT2G29370
AT4G29270
AT2G29380
AT4G29273
AT2G29600
AT4G29276
AT2G29610
AT4G29281
AT2G29780
AT4G29700
AT2G29800
AT4G29740
AT2G29810
AT4G29770
AT2G29820
AT4G29930
AT2G29830
AT4G30180
AT2G29840
AT4G30280
AT2G29860
AT4G30290
AT2G29930
AT4G30420
AT2G30090
AT4G30972
AT2G30130
AT4G30975
AT2G30210
AT4G32105
AT2G30220
AT4G32378
AT2G30240
AT4G32580
AT2G30300
AT4G32785
AT2G30310
AT4G33020
AT2G30340
AT4G33600
AT2G30370
AT4G33820
AT2G30650
AT4G35010
AT2G30660
AT4G35060
AT2G30670
AT4G35280
AT2G30680
AT4G35725
AT2G30750
AT4G35733
AT2G30770
AT4G36110
AT2G30890
AT4G36380
AT2G30900
AT4G36600
AT2G31081
AT4G37409
AT2G31082
AT4G37580
AT2G31083
AT4G37700
AT2G31085
AT4G38410
AT2G31160
AT4G38870
AT2G31215
AT4G39060
AT2G31425
AT4G39130
AT2G31430
AT4G39700
AT2G31460
AT5G02090
AT2G31470
AT5G02330
AT2G31690
AT5G02340
AT2G31720
AT5G02640
AT2G31760
AT5G02750
AT2G31770
AT5G02900
AT2G31780
AT5G02930
AT2G31910
AT5G03010
AT2G31930
AT5G03495
AT2G32270
AT5G03510
AT2G32275
AT5G03570
AT2G32370
AT5G03580
AT2G32460
AT5G03837
AT2G32540
AT5G04030
AT2G32610
AT5G04210
AT2G32620
AT5G04390
AT2G32830
AT5G04500
AT2G32860
AT5G04530
AT2G32870
AT5G04730
AT2G32880
AT5G05025
AT2G32890
AT5G05050
AT2G32960
AT5G05060
AT2G33070
AT5G05070
AT2G33160
AT5G05113
AT2G33385
AT5G05430
AT2G33655
AT5G05657
AT2G33710
AT5G05720
AT2G33775
AT5G05840
AT2G33780
AT5G06490
AT2G33790
AT5G06634
AT2G33850
AT5G06730
AT2G33870
AT5G07322
AT2G33880
AT5G07475
AT2G34100
AT5G07571
AT2G34140
AT5G07572
AT2G34210
AT5G07610
AT2G34315
AT5G07760
AT2G34350
AT5G07800
AT2G34360
AT5G08090
AT2G34370
AT5G08695
AT2G34530
AT5G09370
AT2G34540
AT5G09710
AT2G34700
AT5G09876
AT2G34790
AT5G10210
AT2G34810
AT5G10220
AT2G34820
AT5G10278
AT2G34830
AT5G10504
AT2G34880
AT5G10625
AT2G35070
AT5G10660
AT2G35080
AT5G10670
AT2G35270
AT5G10760
AT2G35300
AT5G11130
AT2G35570
AT5G11610
AT2G35580
AT5G12060
AT2G35585
AT5G12280
AT2G35590
AT5G13210
AT2G35612
AT5G13790
AT2G35640
AT5G14070
AT2G35700
AT5G14290
AT2G35770
AT5G14345
AT2G35930
AT5G14730
AT2G35980
AT5G15180
AT2G36100
AT5G15240
AT2G36110
AT5G15250
AT2G36120
AT5G15310
AT2G36190
AT5G15480
AT2G36260
AT5G15560
AT2G36440
AT5G15948
AT2G36450
AT5G15950
AT2G36560
AT5G16100
AT2G36640
AT5G16286
AT2G36690
AT5G16600
AT2G36770
AT5G16900
AT2G36780
AT5G17040
AT2G36970
AT5G17080
AT2G37010
AT5G17262
AT2G37435
AT5G17330
AT2G37440
AT5G17720
AT2G37590
AT5G18037
AT2G37610
AT5G18160
AT2G37700
AT5G18430
AT2G37720
AT5G18450
AT2G37730
AT5G18600
AT2G37740
AT5G18690
AT2G37800
AT5G18880
AT2G37810
AT5G18890
AT2G37820
AT5G19260
AT2G37830
AT5G19560
AT2G38080
AT5G19600
AT2G38110
AT5G19650
AT2G38230
AT5G20310
AT2G38240
AT5G20370
AT2G38300
AT5G20390
AT2G38320
AT5G20670
AT2G38380
AT5G20710
AT2G38390
AT5G21105
AT2G38510
AT5G21110
AT2G38520
AT5G22250
AT2G38530
AT5G22380
AT2G38540
AT5G22410
AT2G38590
AT5G22470
AT2G38900
AT5G22720
AT2G38905
AT5G22810
AT2G38910
AT5G22990
AT2G38920
AT5G23180
AT2G39010
AT5G23190
AT2G39030
AT5G23210
AT2G39040
AT5G23840
AT2G39060
AT5G23903
AT2G39175
AT5G23970
AT2G39200
AT5G23989
AT2G39240
AT5G24080
AT2G39250
AT5G24100
AT2G39310
AT5G24155
AT2G39320
AT5G24190
AT2G39330
AT5G24200
AT2G39410
AT5G24210
AT2G39415
AT5G24230
AT2G39490
AT5G24240
AT2G39510
AT5G24410
AT2G39520
AT5G24557
AT2G39530
AT5G25030
AT2G39790
AT5G25250
AT2G39820
AT5G25400
AT2G39830
AT5G25422
AT2G39850
AT5G25880
AT2G39855
AT5G26114
AT2G40050
AT5G26140
AT2G40170
AT5G26146
AT2G40180
AT5G26147
AT2G40210
AT5G26250
AT2G40220
AT5G26260
AT2G40260
AT5G26630
AT2G40370
AT5G26730
AT2G40390
AT5G26920
AT2G40435
AT5G27370
AT2G40440
AT5G27807
AT2G40450
AT5G27880
AT2G40470
AT5G27882
AT2G40475
AT5G27910
AT2G40500
AT5G28145
AT2G40520
AT5G28240
AT2G40560
AT5G28285
AT2G40740
AT5G28515
AT2G40750
AT5G28630
AT2G40900
AT5G33330
AT2G40910
AT5G33370
AT2G40990
AT5G33405
AT2G40995
AT5G35600
AT2G41130
AT5G35715
AT2G41260
AT5G35830
AT2G41270
AT5G35917
AT2G41280
AT5G35940
AT2G41290
AT5G35950
AT2G41360
AT5G36100
AT2G41370
AT5G36190
AT2G41390
AT5G36240
AT2G41400
AT5G36270
AT2G41610
AT5G36970
AT2G41850
AT5G37140
AT2G41860
AT5G37145
AT2G41910
AT5G37160
AT2G41940
AT5G37320
AT2G42000
AT5G37381
AT2G42090
AT5G37476
AT2G42100
AT5G37550
AT2G42170
AT5G37620
AT2G42180
AT5G37732
AT2G42410
AT5G37900
AT2G42430
AT5G38096
AT2G42440
AT5G38130
AT2G42470
AT5G38170
AT2G42480
AT5G38270
AT2G42540
AT5G38280
AT2G42560
AT5G38390
AT2G42610
AT5G38437
AT2G42720
AT5G38700
AT2G42730
AT5G38710
AT2G42830
AT5G38950
AT2G42840
AT5G39010
AT2G42990
AT5G39330
AT2G43000
AT5G39390
AT2G43220
AT5G39420
AT2G43270
AT5G39471
AT2G43470
AT5G39473
AT2G43570
AT5G39693
AT2G43590
AT5G39995
AT2G43600
AT5G40275
AT2G43610
AT5G40290
AT2G43660
AT5G40320
AT2G43670
AT5G40348
AT2G43860
AT5G40360
AT2G43870
AT5G40380
AT2G43880
AT5G40382
AT2G43960
AT5G40590
AT2G44030
AT5G40860
AT2G44070
AT5G41470
AT2G44240
AT5G41491
AT2G44250
AT5G41494
AT2G44340
AT5G41550
AT2G44460
AT5G41660
AT2G44540
AT5G41720
AT2G44550
AT5G41761
AT2G44560
AT5G41835
AT2G44570
AT5G41900
AT2G44745
AT5G42203
AT2G44810
AT5G42250
AT2G44930
AT5G42460
AT2G44990
AT5G42500
AT2G45110
AT5G42530
AT2G45130
AT5G42591
AT2G45135
AT5G42680
AT2G45190
AT5G42690
AT2G45220
AT5G43030
AT2G45360
AT5G43035
AT2G45400
AT5G43040
AT2G45406
AT5G43175
AT2G45410
AT5G43196
AT2G45420
AT5G43200
AT2G45430
AT5G43300
AT2G45650
AT5G43405
AT2G45660
AT5G43540
AT2G45760
AT5G43550
AT2G45830
AT5G43570
AT2G45970
AT5G43650
AT2G46300
AT5G43760
AT2G46495
AT5G43890
AT2G46590
AT5G44020
AT2G46630
AT5G44260
AT2G46640
AT5G44310
AT2G46720
AT5G44350
AT2G46740
AT5G44460
AT2G46750
AT5G44550
AT2G46760
AT5G44850
AT2G46770
AT5G45070
AT2G46870
AT5G45080
AT2G46880
AT5G45090
AT2G46970
AT5G45120
AT2G46990
AT5G45220
AT2G47030
AT5G45240
AT2G47040
AT5G45380
AT2G47050
AT5G45840
AT2G47120
AT5G45960
AT2G47260
AT5G45970
AT2G47280
AT5G45973
AT2G47460
AT5G46010
AT2G47530
AT5G46025
AT2G47540
AT5G46050
AT2G47550
AT5G46120
AT2G47810
AT5G46140
AT2G47870
AT5G46200
AT2G47880
AT5G46380
AT2G47950
AT5G46730
AT2G48130
AT5G46940
AT3G01010
AT5G46960
AT3G01020
AT5G46970
AT3G01080
AT5G47290
AT3G01085
AT5G47300
AT3G01190
AT5G47450
AT3G01220
AT5G48070
AT3G01230
AT5G48210
AT3G01240
AT5G48510
AT3G01250
AT5G48700
AT3G01260
AT5G48710
AT3G01270
AT5G49138
AT3G01323
AT5G49334
AT3G01420
AT5G49615
AT3G01900
AT5G49690
AT3G01940
AT5G49760
AT3G01950
AT5G50030
AT3G01960
AT5G50040
AT3G02150
AT5G50060
AT3G02240
AT5G50070
AT3G02310
AT5G50136
AT3G02440
AT5G50140
AT3G02610
AT5G50150
AT3G02620
AT5G50160
AT3G02670
AT5G50175
AT3G02810
AT5G50260
AT3G02940
AT5G50290
AT3G02960
AT5G50361
AT3G02970
AT5G50801
AT3G02980
AT5G51030
AT3G03200
AT5G51610
AT3G03230
AT5G51810
AT3G03240
AT5G52067
AT3G03260
AT5G52340
AT3G03280
AT5G52415
AT3G03290
AT5G52490
AT3G03530
AT5G52760
AT3G03660
AT5G53030
AT3G03670
AT5G53110
AT3G03760
AT5G53240
AT3G04060
AT5G53486
AT3G04100
AT5G53592
AT3G04170
AT5G53700
AT3G04180
AT5G53910
AT3G04190
AT5G54010
AT3G04220
AT5G54030
AT3G04270
AT5G54045
AT3G04280
AT5G54050
AT3G04290
AT5G54148
AT3G04320
AT5G54206
AT3G04330
AT5G54210
AT3G04360
AT5G54400
AT3G04370
AT5G54585
AT3G04510
AT5G55135
AT3G04520
AT5G55330
AT3G04530
AT5G55430
AT3G04570
AT5G55440
AT3G04990
AT5G55856
AT3G05155
AT5G56061
AT3G05300
AT5G56320
AT3G05400
AT5G56452
AT3G05450
AT5G56470
AT3G05860
AT5G56490
AT3G05950
AT5G56510
AT3G05960
AT5G57400
AT3G06020
AT5G57747
AT3G06120
AT5G58180
AT3G06230
AT5G58500
AT3G06390
AT5G58660
AT3G06435
AT5G58670
AT3G06460
AT5G58784
AT3G06490
AT5G58810
AT3G06970
AT5G58820
AT3G06990
AT5G59110
AT3G07000
AT5G59370
AT3G07250
AT5G59810
AT3G07820
AT5G59990
AT3G07830
AT5G60000
AT3G07840
AT5G60500
AT3G07850
AT5G60510
AT3G07970
AT5G60780
AT3G08040
AT5G60900
AT3G08490
AT5G61290
AT3G08500
AT5G61650
AT3G08860
AT5G61660
AT3G09220
AT5G62060
AT3G09290
AT5G62110
AT3G09385
AT5G62120
AT3G09400
AT5G62160
AT3G09520
AT5G62280
AT3G09922
AT5G62400
AT3G09925
AT5G62490
AT3G09930
AT5G62860
AT3G09940
AT5G63225
AT3G09990
AT5G63240
AT3G10000
AT5G64690
AT3G10116
AT5G64800
AT3G10280
AT5G64910
AT3G10340
AT5G65158
AT3G10575
AT5G65410
AT3G10580
AT5G65970
AT3G10585
AT5G66670
AT3G10590
AT5G66816
AT3G10595
AT5G66830
AT3G10600
AT5G67010
AT3G10750
AT5G67620
AT3G10780
AT3G10790
AT3G10815
AT3G10845
AT3G10990
AT3G11060
AT3G11150
AT3G11160
AT3G11180
AT3G11260
AT3G11300
AT3G11310
AT3G11325
AT3G11385
AT3G11390
AT3G11402
AT3G11430
AT3G11480
AT3G11920
AT3G12000
AT3G12143
AT3G12203
AT3G12410
AT3G12420
AT3G12430
AT3G12440
AT3G12450
AT3G12460
AT3G12470
AT3G12500
AT3G12710
AT3G12720
AT3G12730
AT3G12850
AT3G12890
AT3G12900
AT3G12910
AT3G13130
AT3G13140
AT3G13228
AT3G13229
AT3G13280
AT3G13370
AT3G13400
AT3G13540
AT3G13650
AT3G13662
AT3G13730
AT3G13784
AT3G13790
AT3G13810
AT3G13830
AT3G13890
AT3G13950
AT3G13960
AT3G14040
AT3G14210
AT3G14250
AT3G14260
AT3G14300
AT3G14370
AT3G14480
AT3G14490
AT3G14500
AT3G14510
AT3G14520
AT3G14780
AT3G14820
AT3G14880
AT3G15280
AT3G15370
AT3G15510
AT3G15605
AT3G15670
AT3G15680
AT3G15800
AT3G15830
AT3G15870
AT3G15910
AT3G15960
AT3G16330
AT3G16360
AT3G16390
AT3G16400
AT3G16410
AT3G16420
AT3G16430
AT3G16440
AT3G16450
AT3G16460
AT3G16540
AT3G16550
AT3G16580
AT3G16590
AT3G16660
AT3G16670
AT3G16680
AT3G16920
AT3G16960
AT3G17060
AT3G17070
AT3G17080
AT3G17110
AT3G17150
AT3G17180
AT3G17200
AT3G17203
AT3G17260
AT3G17265
AT3G17270
AT3G17320
AT3G17480
AT3G17490
AT3G17500
AT3G17530
AT3G17540
AT3G17550
AT3G17560
AT3G17570
AT3G17730
AT3G18010
AT3G18280
AT3G18330
AT3G18400
AT3G18450
AT3G18460
AT3G18470
AT3G18550
AT3G18560
AT3G19055
AT3G19070
AT3G19160
AT3G19200
AT3G19210
AT3G19270
AT3G19430
AT3G19700
AT3G19710
AT3G19890
AT3G19920
AT3G19940
AT3G20160
AT3G20360
AT3G20460
AT3G20470
AT3G20555
AT3G20557
AT3G20580
AT3G20640
AT3G20705
AT3G20710
AT3G20750
AT3G20760
AT3G20840
AT3G20850
AT3G20880
AT3G20975
AT3G20980
AT3G20990
AT3G20993
AT3G21010
AT3G21020
AT3G21030
AT3G21040
AT3G21090
AT3G21210
AT3G21340
AT3G21360
AT3G21370
AT3G21380
AT3G21410
AT3G21420
AT3G21710
AT3G21720
AT3G21760
AT3G21790
AT3G21800
AT3G21830
AT3G21840
AT3G21850
AT3G21860
AT3G21870
AT3G21880
AT3G21900
AT3G21910
AT3G21960
AT3G21965
AT3G21970
AT3G21980
AT3G21985
AT3G21990
AT3G22050
AT3G22053
AT3G22057
AT3G22060
AT3G22080
AT3G22120
AT3G22133
AT3G22250
AT3G22340
AT3G22350
AT3G22400
AT3G22490
AT3G22500
AT3G22640
AT3G22650
AT3G22710
AT3G22720
AT3G22730
AT3G22740
AT3G22800
AT3G22820
AT3G22830
AT3G22840
AT3G22920
AT3G23050
AT3G23060
AT3G23100
AT3G23110
AT3G23120
AT3G23130
AT3G23140
AT3G23220
AT3G23230
AT3G23245
AT3G23250
AT3G23290
AT3G23430
AT3G23630
AT3G23840
AT3G23860
AT3G23955
AT3G23960
AT3G23970
AT3G24130
AT3G24140
AT3G24220
AT3G24225
AT3G24250
AT3G24280
AT3G24290
AT3G24300
AT3G24400
AT3G24420
AT3G24540
AT3G24580
AT3G24610
AT3G24640
AT3G24650
AT3G24690
AT3G24700
AT3G24710
AT3G24770
AT3G24780
AT3G25080
AT3G25160
AT3G25170
AT3G25180
AT3G25190
AT3G25200
AT3G25240
AT3G25260
AT3G25265
AT3G25270
AT3G25280
AT3G25490
AT3G25620
AT3G25640
AT3G25650
AT3G25710
AT3G25750
AT3G25760
AT3G25770
AT3G25790
AT3G25810
AT3G25905
AT3G26010
AT3G26120
AT3G26140
AT3G26150
AT3G26190
AT3G26200
AT3G26270
AT3G26460
AT3G26470
AT3G26610
AT3G26760
AT3G26770
AT3G26775
AT3G26790
AT3G26820
AT3G26930
AT3G26940
AT3G27095
AT3G27150
AT3G27250
AT3G27400
AT3G27480
AT3G27490
AT3G27510
AT3G27650
AT3G27660
AT3G27710
AT3G27785
AT3G27810
AT3G27910
AT3G27920
AT3G27970
AT3G28007
AT3G28020
AT3G28220
AT3G28230
AT3G28240
AT3G28250
AT3G28260
AT3G28270
AT3G28280
AT3G28320
AT3G28330
AT3G28345
AT3G28360
AT3G28390
AT3G28415
AT3G28500
AT3G28520
AT3G28570
AT3G28600
AT3G28740
AT3G28830
AT3G28840
AT3G28915
AT3G28917
AT3G28980
AT3G28990
AT3G29040
AT3G29050
AT3G29060
AT3G29110
AT3G29156
AT3G29190
AT3G29250
AT3G29260
AT3G29365
AT3G29410
AT3G29580
AT3G29590
AT3G29635
AT3G29680
AT3G29830
AT3G30110
AT3G30260
AT3G30280
AT3G30290
AT3G30340
AT3G30350
AT3G30460
AT3G30530
AT3G30580
AT3G30724
AT3G30727
AT3G32040
AT3G32047
AT3G42830
AT3G43110
AT3G43120
AT3G43200
AT3G43250
AT3G43270
AT3G43410
AT3G43660
AT3G43710
AT3G43715
AT3G43830
AT3G43850
AT3G43860
AT3G43890
AT3G43910
AT3G44080
AT3G44090
AT3G44220
AT3G44300
AT3G44326
AT3G44350
AT3G44425
AT3G44460
AT3G44540
AT3G44550
AT3G44560
AT3G44760
AT3G44770
AT3G44810
AT3G44910
AT3G44920
AT3G44930
AT3G44970
AT3G45070
AT3G45080
AT3G45130
AT3G45150
AT3G45160
AT3G45170
AT3G45180
AT3G45220
AT3G45260
AT3G45280
AT3G45450
AT3G45460
AT3G45470
AT3G45480
AT3G45500
AT3G45530
AT3G45540
AT3G45555
AT3G45560
AT3G45570
AT3G45577
AT3G45580
AT3G45610
AT3G45700
AT3G45760
AT3G45810
AT3G45860
AT3G45940
AT3G46070
AT3G46080
AT3G46090
AT3G46186
AT3G46190
AT3G46240
AT3G46250
AT3G46260
AT3G46270
AT3G46280
AT3G46330
AT3G46340
AT3G46345
AT3G46350
AT3G46360
AT3G46370
AT3G46400
AT3G46420
AT3G46570
AT3G46710
AT3G46810
AT3G46910
AT3G47030
AT3G47040
AT3G47050
AT3G47170
AT3G47180
AT3G47190
AT3G47200
AT3G47210
AT3G47220
AT3G47380
AT3G47400
AT3G47600
AT3G47710
AT3G47740
AT3G47750
AT3G47760
AT3G47770
AT3G47980
AT3G48230
AT3G48270
AT3G48280
AT3G48300
AT3G48310
AT3G48340
AT3G48510
AT3G48520
AT3G48550
AT3G48640
AT3G48720
AT3G48740
AT3G48850
AT3G48940
AT3G49020
AT3G49110
AT3G49120
AT3G49130
AT3G49190
AT3G49200
AT3G49210
AT3G49270
AT3G49280
AT3G49305
AT3G49330
AT3G49340
AT3G49440
AT3G49450
AT3G49460
AT3G49580
AT3G49610
AT3G49620
AT3G49690
AT3G49700
AT3G49765
AT3G49770
AT3G49780
AT3G49950
AT3G49960
AT3G50120
AT3G50130
AT3G50140
AT3G50150
AT3G50160
AT3G50170
AT3G50180
AT3G50220
AT3G50260
AT3G50330
AT3G50373
AT3G50376
AT3G50390
AT3G50450
AT3G50470
AT3G50510
AT3G50570
AT3G50580
AT3G50710
AT3G50720
AT3G50730
AT3G50740
AT3G50760
AT3G50770
AT3G50870
AT3G50890
AT3G50990
AT3G51020
AT3G51060
AT3G51070
AT3G51190
AT3G51200
AT3G51420
AT3G51560
AT3G51680
AT3G51690
AT3G51810
AT3G51860
AT3G51895
AT3G52000
AT3G52010
AT3G52020
AT3G52450
AT3G52490
AT3G52510
AT3G52527
AT3G52550
AT3G52680
AT3G52690
AT3G52700
AT3G52780
AT3G52790
AT3G52810
AT3G52820
AT3G52970
AT3G53040
AT3G53050
AT3G53060
AT3G53070
AT3G53080
AT3G53232
AT3G53290
AT3G53300
AT3G53330
AT3G53640
AT3G53720
AT3G53790
AT3G53820
AT3G54040
AT3G54340
AT3G54450
AT3G54600
AT3G54700
AT3G54770
AT3G54940
AT3G55100
AT3G55110
AT3G55130
AT3G55180
AT3G55240
AT3G55370
AT3G55570
AT3G55580
AT3G55590
AT3G55646
AT3G55677
AT3G55680
AT3G55700
AT3G55940
AT3G55970
AT3G56060
AT3G56220
AT3G56230
AT3G56275
AT3G56277
AT3G56350
AT3G56610
AT3G56620
AT3G56700
AT3G56770
AT3G56780
AT3G57130
AT3G57240
AT3G57260
AT3G57460
AT3G57510
AT3G57620
AT3G57670
AT3G57950
AT3G58060
AT3G58070
AT3G58080
AT3G58190
AT3G58210
AT3G58250
AT3G58260
AT3G58270
AT3G58310
AT3G58320
AT3G58330
AT3G58340
AT3G58350
AT3G58360
AT3G58370
AT3G58390
AT3G58440
AT3G58780
AT3G58880
AT3G58890
AT3G58960
AT3G59010
AT3G59070
AT3G59120
AT3G59170
AT3G59230
AT3G59240
AT3G59440
AT3G59460
AT3G59590
AT3G59610
AT3G59680
AT3G59710
AT3G59850
AT3G60010
AT3G60090
AT3G60120
AT3G60140
AT3G60470
AT3G60490
AT3G60520
AT3G60650
AT3G60670
AT3G60700
AT3G60710
AT3G60720
AT3G60730
AT3G60780
AT3G60790
AT3G60870
AT3G60900
AT3G61040
AT3G61120
AT3G61150
AT3G61270
AT3G61280
AT3G61290
AT3G61340
AT3G61510
AT3G61720
AT3G61850
AT3G61910
AT3G61920
AT3G61930
AT3G61970
AT3G62100
AT3G62170
AT3G62180
AT3G62210
AT3G62230
AT3G62340
AT3G62350
AT3G62440
AT3G62610
AT3G62670
AT3G62680
AT3G62690
AT3G62710
AT3G62730
AT3G62820
AT3G62850
AT3G62950
AT3G62960
AT3G62990
AT3G63110
AT4G00080
AT4G00120
AT4G00160
AT4G00180
AT4G00190
AT4G00210
AT4G00220
AT4G00225
AT4G00250
AT4G00260
AT4G00300
AT4G00310
AT4G00315
AT4G00320
AT4G00360
AT4G00390
AT4G00400
AT4G00416
AT4G00480
AT4G00540
AT4G00610
AT4G00730
AT4G00870
AT4G00880
AT4G00885
AT4G00920
AT4G00940
AT4G01180
AT4G01350
AT4G01355
AT4G01380
AT4G01390
AT4G01420
AT4G01430
AT4G01440
AT4G01450
AT4G01455
AT4G01460
AT4G01500
AT4G01520
AT4G01525
AT4G01530
AT4G01720
AT4G01890
AT4G01920
AT4G01925
AT4G01930
AT4G01950
AT4G01975
AT4G01985
AT4G02160
AT4G02180
AT4G02190
AT4G02250
AT4G02300
AT4G02310
AT4G02320
AT4G02670
AT4G02690
AT4G02700
AT4G02733
AT4G02780
AT4G02810
AT4G02870
AT4G03040
AT4G03050
AT4G03060
AT4G03170
AT4G03300
AT4G03450
AT4G03540
AT4G03565
AT4G03570
AT4G03610
AT4G03620
AT4G03630
AT4G04120
AT4G04450
AT4G04500
AT4G04510
AT4G04890
AT4G04930
AT4G04990
AT4G05100
AT4G05230
AT4G05240
AT4G05260
AT4G05270
AT4G05430
AT4G05470
AT4G05490
AT4G05500
AT4G06534
AT4G08150
AT4G08290
AT4G08300
AT4G08450
AT4G08560
AT4G08570
AT4G08620
AT4G08670
AT4G08730
AT4G08740
AT4G08750
AT4G08770
AT4G08867
AT4G08910
AT4G08990
AT4G09110
AT4G09120
AT4G09190
AT4G09440
AT4G09450
AT4G09600
AT4G09610
AT4G09647
AT4G09690
AT4G09740
AT4G09745
AT4G09790
AT4G09820
AT4G09870
AT4G09950
AT4G09960
AT4G09965
AT4G10160
AT4G10310
AT4G10350
AT4G10370
AT4G10380
AT4G10490
AT4G10670
AT4G10680
AT4G10740
AT4G10850
AT4G11030
AT4G11040
AT4G11170
AT4G11180
AT4G11190
AT4G11200
AT4G11210
AT4G11290
AT4G11310
AT4G11320
AT4G11340
AT4G11580
AT4G11590
AT4G11610
AT4G11650
AT4G11730
AT4G11745
AT4G11750
AT4G11760
AT4G11780
AT4G11880
AT4G11930
AT4G12050
AT4G12150
AT4G12160
AT4G12170
AT4G12190
AT4G12350
AT4G12360
AT4G12370
AT4G12380
AT4G12470
AT4G12480
AT4G12490
AT4G12500
AT4G12545
AT4G12550
AT4G12820
AT4G12890
AT4G12920
AT4G12950
AT4G12960
AT4G13080
AT4G13090
AT4G13130
AT4G13190
AT4G13210
AT4G13260
AT4G13262
AT4G13263
AT4G13266
AT4G13280
AT4G13290
AT4G13300
AT4G13310
AT4G13410
AT4G13420
AT4G13450
AT4G13470
AT4G13490
AT4G13600
AT4G13610
AT4G13620
AT4G13700
AT4G13770
AT4G13840
AT4G13955
AT4G13960
AT4G13965
AT4G13985
AT4G14060
AT4G14140
AT4G14260
AT4G14315
AT4G14370
AT4G14440
AT4G14450
AT4G14465
AT4G14550
AT4G14560
AT4G14690
AT4G14730
AT4G14810
AT4G14815
AT4G14940
AT4G15100
AT4G15120
AT4G15150
AT4G15160
AT4G15210
AT4G15270
AT4G15280
AT4G15290
AT4G15300
AT4G15310
AT4G15320
AT4G15330
AT4G15340
AT4G15350
AT4G15360
AT4G15370
AT4G15380
AT4G15390
AT4G15393
AT4G15396
AT4G15400
AT4G15440
AT4G15490
AT4G15620
AT4G15650
AT4G15660
AT4G15670
AT4G15680
AT4G15690
AT4G15700
AT4G15710
AT4G15715
AT4G15733
AT4G15740
AT4G15750
AT4G15755
AT4G15870
AT4G15960
AT4G15970
AT4G15975
AT4G15980
AT4G15990
AT4G16030
AT4G16040
AT4G16045
AT4G16220
AT4G16230
AT4G16447
AT4G16460
AT4G16550
AT4G16560
AT4G16590
AT4G16730
AT4G16740
AT4G16745
AT4G16810
AT4G16990
AT4G17580
AT4G17585
AT4G17690
AT4G17695
AT4G17700
AT4G17710
AT4G17780
AT4G17785
AT4G17788
AT4G17800
AT4G17810
AT4G17860
AT4G17970
AT4G17990
AT4G18050
AT4G18170
AT4G18250
AT4G18310
AT4G18320
AT4G18330
AT4G18335
AT4G18350
AT4G18510
AT4G18550
AT4G18610
AT4G18620
AT4G18680
AT4G18690
AT4G18720
AT4G18900
AT4G18920
AT4G18940
AT4G18960
AT4G19030
AT4G19035
AT4G19250
AT4G19430
AT4G19515
AT4G19520
AT4G19630
AT4G19680
AT4G19690
AT4G19720
AT4G19730
AT4G19740
AT4G19750
AT4G19760
AT4G19770
AT4G19800
AT4G19810
AT4G19820
AT4G19840
AT4G19910
AT4G19920
AT4G19925
AT4G19930
AT4G19940
AT4G19970
AT4G19980
AT4G20000
AT4G20050
AT4G20190
AT4G20200
AT4G20210
AT4G20230
AT4G20235
AT4G20240
AT4G20370
AT4G20700
AT4G20800
AT4G20970
AT4G20990
AT4G21000
AT4G21010
AT4G21020
AT4G21040
AT4G21050
AT4G21200
AT4G21240
AT4G21340
AT4G21363
AT4G21370
AT4G21440
AT4G21690
AT4G21750
AT4G21840
AT4G21910
AT4G21920
AT4G21950
AT4G21970
AT4G22030
AT4G22050
AT4G22060
AT4G22065
AT4G22070
AT4G22080
AT4G22090
AT4G22105
AT4G22110
AT4G22115
AT4G22160
AT4G22165
AT4G22180
AT4G22214
AT4G22230
AT4G22390
AT4G22400
AT4G22430
AT4G22440
AT4G22460
AT4G22470
AT4G22490
AT4G22510
AT4G22520
AT4G22610
AT4G22630
AT4G22650
AT4G22660
AT4G22666
AT4G22680
AT4G22800
AT4G22810
AT4G22950
AT4G23090
AT4G23110
AT4G23120
AT4G23350
AT4G23360
AT4G23370
AT4G23380
AT4G23390
AT4G23410
AT4G23496
AT4G23520
AT4G23550
AT4G23560
AT4G23580
AT4G23590
AT4G23600
AT4G23680
AT4G23713
AT4G23990
AT4G24000
AT4G24050
AT4G24060
AT4G24130
AT4G24140
AT4G24180
AT4G24310
AT4G24540
AT4G24640
AT4G24650
AT4G24660
AT4G24980
AT4G25010
AT4G25020
AT4G25040
AT4G25090
AT4G25140
AT4G25190
AT4G25250
AT4G25400
AT4G25410
AT4G25430
AT4G25434
AT4G25780
AT4G25790
AT4G25820
AT4G25850
AT4G25920
AT4G25950
AT4G26050
AT4G26150
AT4G26200
AT4G26250
AT4G26260
AT4G26280
AT4G26330
AT4G26340
AT4G26380
AT4G26420
AT4G26480
AT4G26820
AT4G26880
AT4G26920
AT4G27140
AT4G27150
AT4G27160
AT4G27170
AT4G27330
AT4G27420
AT4G27590
AT4G27810
AT4G28088
AT4G28090
AT4G28110
AT4G28340
AT4G28365
AT4G28395
AT4G28410
AT4G28420
AT4G28500
AT4G28520
AT4G28530
AT4G28680
AT4G28780
AT4G28840
AT4G28850
AT4G28920
AT4G28940
AT4G29020
AT4G29030
AT4G29100
AT4G29110
AT4G29150
AT4G29230
AT4G29370
AT4G29570
AT4G29580
AT4G29600
AT4G29610
AT4G29620
AT4G29630
AT4G29640
AT4G29650
AT4G29970
AT4G30040
AT4G30050
AT4G30140
AT4G30170
AT4G30230
AT4G30410
AT4G30450
AT4G30460
AT4G30540
AT4G30590
AT4G30770
AT4G30980
AT4G31250
AT4G31260
AT4G31330
AT4G31380
AT4G31610
AT4G31710
AT4G31730
AT4G31830
AT4G31900
AT4G31910
AT4G31940
AT4G31950
AT4G31970
AT4G32090
AT4G32230
AT4G32280
AT4G32370
AT4G32375
AT4G32380
AT4G32490
AT4G32500
AT4G32540
AT4G32780
AT4G32810
AT4G32860
AT4G32880
AT4G33220
AT4G33230
AT4G33330
AT4G33420
AT4G33450
AT4G33710
AT4G33720
AT4G33730
AT4G33790
AT4G33800
AT4G33810
AT4G33830
AT4G33840
AT4G33850
AT4G33860
AT4G33880
AT4G33900
AT4G34060
AT4G34170
AT4G34250
AT4G34320
AT4G34520
AT4G34580
AT4G35120
AT4G35150
AT4G35160
AT4G35165
AT4G35170
AT4G35180
AT4G35370
AT4G35390
AT4G35650
AT4G35690
AT4G35700
AT4G35710
AT4G35720
AT4G35820
AT4G36160
AT4G36170
AT4G36220
AT4G36260
AT4G36280
AT4G36350
AT4G36560
AT4G36570
AT4G36610
AT4G36620
AT4G36740
AT4G36870
AT4G37050
AT4G37060
AT4G37390
AT4G37400
AT4G37410
AT4G37650
AT4G37710
AT4G37720
AT4G37730
AT4G37750
AT4G37770
AT4G37780
AT4G37850
AT4G37860
AT4G37940
AT4G37950
AT4G37970
AT4G37980
AT4G37990
AT4G38000
AT4G38030
AT4G38340
AT4G38420
AT4G38770
AT4G38990
AT4G39000
AT4G39010
AT4G39290
AT4G39360
AT4G39410
AT4G39480
AT4G39590
AT4G39610
AT4G39650
AT4G39720
AT4G39745
AT4G39750
AT4G39753
AT4G39756
AT4G39760
AT4G39770
AT4G39940
AT4G39950
AT5G01050
AT5G01120
AT5G01190
AT5G01280
AT5G01310
AT5G01370
AT5G01380
AT5G01490
AT5G01690
AT5G01740
AT5G01747
AT5G01900
AT5G02000
AT5G02030
AT5G02110
AT5G02350
AT5G02360
AT5G02460
AT5G02920
AT5G02980
AT5G02990
AT5G03000
AT5G03150
AT5G03480
AT5G03590
AT5G03600
AT5G03680
AT5G03790
AT5G03795
AT5G03810
AT5G03820
AT5G03840
AT5G03890
AT5G03980
AT5G04120
AT5G04200
AT5G04230
AT5G04275
AT5G04347
AT5G04350
AT5G04370
AT5G04380
AT5G04680
AT5G04690
AT5G04950
AT5G04960
AT5G04970
AT5G05020
AT5G05040
AT5G05150
AT5G05260
AT5G05290
AT5G05340
AT5G05770
AT5G05790
AT5G06070
AT5G06080
AT5G06090
AT5G06170
AT5G06250
AT5G06330
AT5G06380
AT5G06500
AT5G06570
AT5G06640
AT5G06650
AT5G06720
AT5G06839
AT5G07000
AT5G07010
AT5G07040
AT5G07050
AT5G07060
AT5G07080
AT5G07160
AT5G07190
AT5G07200
AT5G07210
AT5G07260
AT5G07310
AT5G07330
AT5G07420
AT5G07430
AT5G07480
AT5G07490
AT5G07510
AT5G07520
AT5G07530
AT5G07540
AT5G07550
AT5G07560
AT5G07600
AT5G07690
AT5G07700
AT5G07780
AT5G07930
AT5G08070
AT5G08141
AT5G08150
AT5G08460
AT5G09210
AT5G09320
AT5G09360
AT5G09470
AT5G09480
AT5G09490
AT5G09500
AT5G09560
AT5G09570
AT5G09750
AT5G09970
AT5G10120
AT5G10140
AT5G10180
AT5G10230
AT5G10280
AT5G10420
AT5G10510
AT5G10580
AT5G10590
AT5G11050
AT5G11180
AT5G11190
AT5G11210
AT5G11220
AT5G11320
AT5G11530
AT5G11540
AT5G11570
AT5G11620
AT5G11930
AT5G11940
AT5G12000
AT5G12270
AT5G12330
AT5G12340
AT5G12420
AT5G12870
AT5G13080
AT5G13130
AT5G13170
AT5G13250
AT5G13380
AT5G13880
AT5G14010
AT5G14180
AT5G14300
AT5G14340
AT5G14400
AT5G14670
AT5G14690
AT5G14860
AT5G14920
AT5G14940
AT5G15030
AT5G15040
AT5G15100
AT5G15110
AT5G15130
AT5G15140
AT5G15150
AT5G15160
AT5G15380
AT5G15500
AT5G15660
AT5G15670
AT5G15725
AT5G15800
AT5G15830
AT5G16080
AT5G16090
AT5G16285
AT5G16330
AT5G16460
AT5G16500
AT5G16530
AT5G16560
AT5G16700
AT5G16740
AT5G16770
AT5G16920
AT5G17030
AT5G17090
AT5G17100
AT5G17110
AT5G17120
AT5G17200
AT5G17260
AT5G17320
AT5G17340
AT5G17430
AT5G17500
AT5G17700
AT5G17725
AT5G17730
AT5G17740
AT5G17750
AT5G17800
AT5G17810
AT5G17820
AT5G17950
AT5G17960
AT5G17970
AT5G17980
AT5G18270
AT5G18350
AT5G18460
AT5G18560
AT5G18910
AT5G18930
AT5G18990
AT5G19040
AT5G19100
AT5G19110
AT5G19270
AT5G19470
AT5G19473
AT5G19530
AT5G19640
AT5G19700
AT5G19720
AT5G19730
AT5G19810
AT5G19880
AT5G19890
AT5G20100
AT5G20230
AT5G20240
AT5G20270
AT5G20330
AT5G20340
AT5G20560
AT5G20630
AT5G20690
AT5G20740
AT5G20820
AT5G20860
AT5G21130
AT5G21150
AT5G21950
AT5G21960
AT5G22150
AT5G22160
AT5G22170
AT5G22180
AT5G22190
AT5G22200
AT5G22260
AT5G22300
AT5G22390
AT5G22420
AT5G22490
AT5G22500
AT5G22560
AT5G22570
AT5G22580
AT5G22600
AT5G22791
AT5G22860
AT5G22870
AT5G22890
AT5G22900
AT5G22910
AT5G22970
AT5G22980
AT5G23000
AT5G23010
AT5G23020
AT5G23030
AT5G23035
AT5G23170
AT5G23220
AT5G23230
AT5G23235
AT5G23260
AT5G23360
AT5G23370
AT5G23470
AT5G23650
AT5G23660
AT5G23790
AT5G23810
AT5G23940
AT5G23950
AT5G23960
AT5G23980
AT5G23990
AT5G24040
AT5G24050
AT5G24070
AT5G24090
AT5G24130
AT5G24140
AT5G24150
AT5G24160
AT5G24180
AT5G24220
AT5G24420
AT5G24540
AT5G24550
AT5G24560
AT5G24580
AT5G24600
AT5G24770
AT5G24780
AT5G24790
AT5G24820
AT5G24860
AT5G24880
AT5G24910
AT5G24950
AT5G25110
AT5G25160
AT5G25290
AT5G25300
AT5G25305
AT5G25320
AT5G25330
AT5G25340
AT5G25370
AT5G25390
AT5G25415
AT5G25420
AT5G25425
AT5G25490
AT5G25550
AT5G25610
AT5G25620
AT5G25810
AT5G25840
AT5G25850
AT5G25860
AT5G25870
AT5G25950
AT5G25960
AT5G25970
AT5G25980
AT5G25990
AT5G26000
AT5G26010
AT5G26050
AT5G26060
AT5G26070
AT5G26080
AT5G26090
AT5G26100
AT5G26120
AT5G26130
AT5G26150
AT5G26190
AT5G26310
AT5G26320
AT5G26330
AT5G26340
AT5G26617
AT5G26620
AT5G26660
AT5G26810
AT5G27037
AT5G27530
AT5G27690
AT5G27870
AT5G27900
AT5G28160
AT5G28180
AT5G28237
AT5G28490
AT5G28510
AT5G28520
AT5G28635
AT5G28680
AT5G28690
AT5G30500
AT5G33340
AT5G33350
AT5G33355
AT5G35110
AT5G35580
AT5G35660
AT5G35770
AT5G35870
AT5G36110
AT5G36140
AT5G36150
AT5G36200
AT5G36293
AT5G36870
AT5G36980
AT5G37040
AT5G37060
AT5G37150
AT5G37170
AT5G37180
AT5G37200
AT5G37220
AT5G37280
AT5G37300
AT5G37470
AT5G37650
AT5G37660
AT5G37690
AT5G37730
AT5G37800
AT5G37810
AT5G37820
AT5G37840
AT5G37870
AT5G37910
AT5G37920
AT5G37940
AT5G37950
AT5G37960
AT5G37970
AT5G37980
AT5G37990
AT5G38000
AT5G38010
AT5G38020
AT5G38030
AT5G38080
AT5G38090
AT5G38100
AT5G38120
AT5G38160
AT5G38195
AT5G38230
AT5G38240
AT5G38340
AT5G38344
AT5G38350
AT5G38386
AT5G38393
AT5G38396
AT5G38400
AT5G38435
AT5G38450
AT5G38540
AT5G38550
AT5G38565
AT5G38670
AT5G38750
AT5G38760
AT5G38770
AT5G38780
AT5G38790
AT5G38800
AT5G38810
AT5G38910
AT5G38960
AT5G38990
AT5G39000
AT5G39020
AT5G39030
AT5G39100
AT5G39270
AT5G39280
AT5G39290
AT5G39300
AT5G39310
AT5G39430
AT5G39440
AT5G39470
AT5G39533
AT5G39540
AT5G39560
AT5G39580
AT5G39620
AT5G39630
AT5G39700
AT5G39720
AT5G39860
AT5G39880
AT5G39890
AT5G39910
AT5G39920
AT5G39930
AT5G40020
AT5G40040
AT5G40050
AT5G40260
AT5G40310
AT5G40330
AT5G40350
AT5G40430
AT5G40560
AT5G40620
AT5G40750
AT5G40790
AT5G40800
AT5G41250
AT5G41290
AT5G41300
AT5G41310
AT5G41315
AT5G41490
AT5G41500
AT5G41505
AT5G41510
AT5G41570
AT5G41630
AT5G41640
AT5G41663
AT5G41820
AT5G42200
AT5G42430
AT5G42580
AT5G42590
AT5G42600
AT5G42610
AT5G42630
AT5G42800
AT5G42930
AT5G43110
AT5G43120
AT5G43180
AT5G43290
AT5G43340
AT5G43350
AT5G43360
AT5G43370
AT5G43410
AT5G43520
AT5G43580
AT5G43590
AT5G43610
AT5G43640
AT5G43840
AT5G43870
AT5G43935
AT5G44120
AT5G44160
AT5G44220
AT5G44345
AT5G44400
AT5G44417
AT5G44418
AT5G44420
AT5G44430
AT5G44440
AT5G44470
AT5G44620
AT5G44630
AT5G44770
AT5G44940
AT5G44950
AT5G44960
AT5G44970
AT5G45105
AT5G45180
AT5G45200
AT5G45210
AT5G45230
AT5G45530
AT5G45640
AT5G45650
AT5G45690
AT5G45830
AT5G45860
AT5G45870
AT5G45880
AT5G45890
AT5G45950
AT5G45980
AT5G45990
AT5G46000
AT5G46060
AT5G46130
AT5G46260
AT5G46270
AT5G46300
AT5G46310
AT5G46350
AT5G46360
AT5G46370
AT5G46540
AT5G46610
AT5G46670
AT5G46810
AT5G46820
AT5G46830
AT5G46873
AT5G46874
AT5G46875
AT5G46877
AT5G46880
AT5G46890
AT5G46900
AT5G46950
AT5G46980
AT5G46990
AT5G47000
AT5G47130
AT5G47500
AT5G47600
AT5G47920
AT5G47980
AT5G47990
AT5G48000
AT5G48010
AT5G48050
AT5G48060
AT5G48100
AT5G48110
AT5G48130
AT5G48140
AT5G48200
AT5G48205
AT5G48270
AT5G48280
AT5G48375
AT5G48420
AT5G48430
AT5G48550
AT5G48980
AT5G49050
AT5G49090
AT5G49130
AT5G49140
AT5G49180
AT5G49240
AT5G49250
AT5G49260
AT5G49270
AT5G49310
AT5G49320
AT5G49330
AT5G49420
AT5G49490
AT5G49520
AT5G49620
AT5G49630
AT5G49660
AT5G49750
AT5G49770
AT5G49780
AT5G49800
AT5G49850
AT5G49860
AT5G49870
AT5G50050
AT5G50080
AT5G50090
AT5G50115
AT5G50120
AT5G50130
AT5G50190
AT5G50200
AT5G50220
AT5G50300
AT5G50360
AT5G50470
AT5G50480
AT5G50490
AT5G50500
AT5G50750
AT5G50760
AT5G50770
AT5G50790
AT5G50800
AT5G50820
AT5G50830
AT5G50880
AT5G50910
AT5G50950
AT5G51000
AT5G51060
AT5G51310
AT5G51360
AT5G51470
AT5G51480
AT5G51490
AT5G51500
AT5G51520
AT5G51590
AT5G51760
AT5G51780
AT5G51790
AT5G51800
AT5G51860
AT5G51870
AT5G51930
AT5G51950
AT5G52055
AT5G52130
AT5G52140
AT5G52145
AT5G52150
AT5G52160
AT5G52320
AT5G52330
AT5G52350
AT5G52360
AT5G52390
AT5G52400
AT5G52460
AT5G52500
AT5G52610
AT5G52620
AT5G52670
AT5G52680
AT5G52690
AT5G52700
AT5G52710
AT5G52720
AT5G52730
AT5G53190
AT5G53210
AT5G53260
AT5G53270
AT5G53380
AT5G53390
AT5G53510
AT5G53600
AT5G53610
AT5G53640
AT5G53730
AT5G53780
AT5G53790
AT5G53830
AT5G53950
AT5G53960
AT5G54000
AT5G54020
AT5G54040
AT5G54062
AT5G54230
AT5G54240
AT5G54250
AT5G54320
AT5G54330
AT5G54340
AT5G54350
AT5G54360
AT5G54370
AT5G54480
AT5G54560
AT5G54610
AT5G54620
AT5G54660
AT5G54700
AT5G54710
AT5G54740
AT5G54790
AT5G54820
AT5G55050
AT5G55080
AT5G55110
AT5G55131
AT5G55240
AT5G55250
AT5G55750
AT5G55770
AT5G55780
AT5G55800
AT5G55893
AT5G56060
AT5G56070
AT5G56075
AT5G56080
AT5G56240
AT5G56250
AT5G56300
AT5G56325
AT5G56330
AT5G56368
AT5G56369
AT5G56370
AT5G56390
AT5G56400
AT5G56410
AT5G56430
AT5G56440
AT5G56480
AT5G56560
AT5G56620
AT5G56640
AT5G56690
AT5G56860
AT5G56960
AT5G56970
AT5G56990
AT5G57090
AT5G57130
AT5G57380
AT5G57390
AT5G57420
AT5G57520
AT5G57620
AT5G57625
AT5G57670
AT5G57720
AT5G57750
AT5G57780
AT5G57785
AT5G58390
AT5G58400
AT5G58460
AT5G58850
AT5G58860
AT5G58890
AT5G58910
AT5G59040
AT5G59090
AT5G59100
AT5G59105
AT5G59120
AT5G59305
AT5G59310
AT5G59320
AT5G59330
AT5G59340
AT5G59360
AT5G59390
AT5G59510
AT5G59520
AT5G60010
AT5G60200
AT5G60250
AT5G60470
AT5G60480
AT5G60490
AT5G60610
AT5G60615
AT5G60660
AT5G60720
AT5G60760
AT5G60770
AT5G60810
AT5G60910
AT5G60970
AT5G61070
AT5G61090
AT5G61100
AT5G61110
AT5G61120
AT5G61160
AT5G61420
AT5G61605
AT5G61610
AT5G61620
AT5G61630
AT5G61680
AT5G61690
AT5G61700
AT5G61710
AT5G61720
AT5G61730
AT5G61740
AT5G61850
AT5G61890
AT5G62165
AT5G62330
AT5G62340
AT5G62470
AT5G62510
AT5G62660
AT5G62800
AT5G62850
AT5G62940
AT5G62970
AT5G63090
AT5G63170
AT5G63180
AT5G63230
AT5G63350
AT5G63450
AT5G63560
AT5G63580
AT5G63590
AT5G63595
AT5G63600
AT5G63715
AT5G63740
AT5G63750
AT5G64100
AT5G64110
AT5G64120
AT5G64530
AT5G64700
AT5G64790
AT5G64870
AT5G65070
AT5G65080
AT5G65100
AT5G65170
AT5G65230
AT5G65320
AT5G65340
AT5G65510
AT5G65590
AT5G65690
AT5G65730
AT5G65790
AT5G65800
AT5G66220
AT5G66260
AT5G66300
AT5G66350
AT5G66390
AT5G66400
AT5G66430
AT5G66690
AT5G66700
AT5G66815
AT5G66870
AT5G66970
AT5G66980
AT5G66990
AT5G67000
AT5G67411
