# Supplementary material for: Contribution of the epigenetic mark H3K27me3 to functional divergence after whole genome duplication in Arabidopsis
Source: Genome Biol. 2012 Oct 3;13(10):R94. doi: 10.1186/gb-2012-13-10-r94 (PMC3491422; doi:10.1186/gb-2012-13-10-r94)
Supplement: Additional file 3 — Paralogous pairs used in the analysis, and their properties. [file gb-2012-13-10-r94-S3.txt]

gene1	gene2	dN.dS	dN	dS	mark.class	GO.TF	exp.corr	exp.level	dSM
AT4G19520	AT5G45240	0.2949	0.6083	2.0629	both	notTF	0.0143380112698878	25114.4848979596	1.000000
AT4G19520	AT5G45260	0.4161	0.4162	1.0001	mixed	TF	0.155028822337423	25114.4848979596	1.000000
AT2G40435	AT3G56220	0.3359	0.1782	0.5304	both	notTF	NA	NA	0.916000
AT1G20340	AT1G76100	0.1271	0.1603	1.261	none	notTF	0.952457090860156	51938.7798794931	1.000000
AT3G09120	AT5G01150	0.2973	0.4081	1.373	none	notTF	NA	NA	1.000000
AT1G33040	AT4G10480	0.1031	0.1165	1.1295	none	notTF	0.561113058478829	42764.3515984875	1.000000
AT1G67050	AT5G38320	0.3628	0.3945	1.0874	none	notTF	0.0472826406592397	30460.853310291	1.000000
AT1G19770	AT1G75470	0.3027	0.3821	1.2622	mixed	notTF	0.108958720720031	45737.0401969174	1.000000
AT3G02510	AT5G16040	0.1244	0.0672	0.54	none	notTF	NA	NA	1.000000
AT2G41090	AT3G56800	0.363	0.213	0.5868	none	notTF	0.162277784773728	42854.7171967275	1.000000
AT2G37220	AT3G53460	0.1217	0.1168	0.9592	none	notTF	0.932231234062467	47200.2708536998	0.876000
AT2G45050	AT3G60530	0.1619	0.1785	1.1025	mixed	TF	0.276846797827183	26525.5639153857	1.000000
AT5G10570	AT5G65640	0.158	0.1584	1.003	none	TF	NA	NA	1.000000
AT4G17460	AT5G47370	0.0728	0.111	1.5256	none	TF	0.314268382261356	38065.2855891675	0.796000
AT1G16500	AT1G79160	0.2162	0.1674	0.774	mixed	notTF	0.327936706455654	31869.6616787877	0.917000
AT3G04080	AT5G18280	0.1163	0.0675	0.5808	none	notTF	0.479850187488776	32849.9960476747	1.000000
AT1G20560	AT1G76290	0.1392	0.3684	2.6454	mixed	notTF	-0.285687473282931	30232.9986378801	1.000000
AT4G24770	AT5G50250	0.1613	0.1967	1.2196	none	notTF	0.943907507940329	45844.0729929066	1.000000
AT4G20890	AT5G44340	0.026	0.0215	0.8264	none	notTF	0.711393375954454	45925.8167658774	0.777000
AT4G26490	AT5G56070	0.2445	0.4617	1.8887	mixed	notTF	0.0590068006377547	24077.207764949	1.000000
AT4G26490	AT5G56050	0.256	0.2595	1.0137	none	notTF	NA	NA	0.905000
AT3G46230	AT5G59720	0.0906	0.1066	1.1771	none	notTF	0.62313896007475	23562.9356914144	0.925000
AT4G18640	AT5G45840	0.2336	0.1765	0.7559	mixed	notTF	0.493799272990029	28154.9845925461	1.000000
AT3G22840	AT4G14690	0.1189	0.1162	0.9773	both	notTF	0.7207090087468	35882.3030422556	1.000000
AT3G28080	AT5G40210	0.2391	0.3495	1.4618	none	notTF	0.21519772627969	29497.5013298855	1.000000
AT3G50700	AT5G66730	0.1683	0.1507	0.895	none	TF	-0.00166698009853585	30959.0019927044	0.912000
AT2G39350	AT3G55130	0.0704	0.2739	3.8891	mixed	notTF	-0.394799280248193	32618.0380281204	1.000000
AT2G39350	AT3G55100	0.1399	0.2554	1.8255	mixed	notTF	0.0536910000998029	32618.0380281204	1.000000
AT2G39350	AT3G55090	0.0888	0.0927	1.0433	none	notTF	0.482869362847209	32618.0380281204	0.768000
AT1G14330	AT2G02870	0.1038	0.1087	1.0471	none	notTF	0.466193863419438	40983.8693912866	1.000000
AT4G11010	AT4G23900	0.0955	0.0654	0.6849	none	notTF	NA	NA	1.000000
AT3G46440	AT5G59290	0.0446	0.0305	0.6822	none	notTF	0.595150636274118	37108.6222638291	0.786000
AT4G17680	AT5G47050	0.2882	0.2536	0.8799	none	notTF	NA	NA	1.000000
AT1G07330	AT2G29620	0.3538	0.2598	0.7345	none	notTF	0.280119118176711	23676.3575173363	0.850000
AT4G25090	AT5G51060	0.1593	0.1645	1.0326	both	notTF	0.807426210019093	23943.357240459	1.000000
AT3G28750	AT5G39880	0.4226	0.59	1.3962	mixed	notTF	0.95846283614549	22266.9266897495	0.856000
AT2G35740	AT4G16480	0.0971	0.1354	1.3947	none	notTF	0.0511562588559119	21772.8664895344	1.000000
AT2G18870	AT4G30200	0.4089	0.5879	1.4376	mixed	notTF	NA	NA	1.000000
AT3G44110	AT5G22060	0.066	0.0521	0.7892	none	notTF	0.704189217261648	49846.7208703321	1.000000
AT2G37550	AT3G53710	0.1527	0.1063	0.696	none	notTF	0.567060087731619	33756.1528951202	1.000000
AT3G05030	AT5G27150	0.0799	0.0681	0.8524	none	notTF	0.0161608041346977	31436.307370857	0.934000
AT1G17545	AT1G72770	0.4709	0.3227	0.6852	none	notTF	-0.259457277354661	21087.7737596881	1.000000
AT1G18630	AT1G74230	0.6589	0.3766	0.5716	none	notTF	0.46360001427966	33687.9605807534	0.950000
AT1G14100	AT2G03220	0.1423	0.235	1.6518	mixed	notTF	-0.258503222431064	20535.7132647594	0.872000
AT2G15530	AT4G34040	0.3554	0.1899	0.5344	none	notTF	0.421442201455277	34013.0376866419	1.000000
AT1G22340	AT1G78270	0.1917	0.2769	1.4447	mixed	notTF	0.450458253035483	28667.7709773746	1.000000
AT2G39820	AT3G55620	0.1458	0.1678	1.1511	mixed	notTF	0.0234259201807561	19068.4691337549	1.000000
AT5G08565	AT5G63670	0.1791	0.1982	1.1066	none	notTF	0.0284031463019132	29985.7393987358	1.000000
AT1G01790	AT4G00630	0.187	0.1198	0.6405	none	notTF	0.358921918157978	39339.2393812873	1.000000
AT5G08270	AT5G23200	0.2231	0.1631	0.731	none	notTF	NA	NA	0.918000
AT3G50060	AT5G67300	0.1474	0.2039	1.3833	none	TF	0.631460886568339	38852.2235838571	0.488000
AT1G48110	AT3G17330	0.3723	0.2125	0.5707	none	notTF	-0.0340236084757651	34935.3056171308	0.865000
AT3G10980	AT5G05350	0.1905	0.1531	0.8037	none	notTF	NA	NA	1.000000
AT2G40300	AT3G56090	0.1312	0.13	0.9908	none	notTF	0.695921984535068	39407.2574603558	0.661000
AT5G07300	AT5G61900	0.133	0.1042	0.7836	none	notTF	NA	NA	1.000000
AT1G16350	AT1G79470	0.1002	0.0894	0.8918	none	notTF	0.328980814508312	40543.5670891597	1.000000
AT3G11630	AT5G06290	0.0648	0.0531	0.82	none	notTF	0.934913738226324	52393.210775694	1.000000
AT1G30900	AT2G34940	0.1807	0.1408	0.7792	none	notTF	0.774395356518209	31810.0079167189	0.815000
AT3G09390	AT5G02380	0.1572	0.0977	0.6215	none	notTF	0.62253412870847	50035.4079268916	0.805000
AT4G27840	AT5G52990	0.3749	0.2414	0.6438	none	notTF	NA	NA	1.000000
AT3G04060	AT5G18270	0.1679	0.1803	1.0736	both	TF	0.837735990143386	26917.4703762691	0.808000
AT2G38800	AT3G54570	0.4318	0.4289	0.9934	none	notTF	-0.351168052369265	39793.2249821685	0.896000
AT1G23770	AT1G70360	0.3778	0.3334	0.8826	mixed	notTF	NA	NA	1.000000
AT1G05730	AT2G31725	0.1812	0.1117	0.6164	none	notTF	NA	NA	1.000000
AT1G04350	AT5G43450	0.2804	0.2503	0.8927	none	notTF	0.346054616856231	34820.2326385272	1.000000
AT1G04350	AT5G43440	0.2753	0.2435	0.8846	none	notTF	0.710382233142963	34820.2326385272	1.000000
AT3G22120	AT4G15160	0.1985	0.2004	1.0095	both	notTF	NA	NA	0.841000
AT1G49500	AT3G19030	0.5442	0.2471	0.454	none	notTF	0.781654703754551	44298.6614548958	0.770000
AT2G45070	AT3G60540	0.0969	0.0553	0.5705	none	notTF	0.436254292511367	49698.2305190973	1.000000
AT1G16220	AT1G79630	0.1776	0.1333	0.7505	none	notTF	0.432864406372419	23360.9495058011	1.000000
AT2G45820	AT3G61260	0.1428	0.1627	1.1392	none	notTF	0.58223306814113	46305.8194866595	1.000000
AT3G11660	AT5G06330	0.2422	0.2122	0.8758	mixed	notTF	0.0231468155260737	37157.4197024324	1.000000
AT3G09680	AT5G02960	0.0517	0.0241	0.4654	mixed	notTF	NA	NA	1.000000
AT1G51810	AT3G21340	0.2167	0.2129	0.9822	both	notTF	0.181754494482954	18758.7769129433	1.000000
AT1G09000	AT1G54960	0.2093	0.1299	0.6205	none	notTF	0.489097384435234	24296.5087848573	1.000000
AT1G26830	AT1G69670	0.0728	0.0658	0.9038	none	notTF	0.562555510527125	37353.3281513173	1.000000
AT1G10670	AT1G60810	0.0536	0.0272	0.5072	none	notTF	0.665793919549603	48032.8480047511	0.852000
AT1G52380	AT3G15970	0.3045	0.2427	0.7972	none	notTF	0.474506710555635	38342.9246008636	1.000000
AT1G21720	AT1G77440	0.0266	0.0227	0.852	none	notTF	0.780034636278937	45170.4997998243	1.000000
AT2G16090	AT4G34370	0.207	0.1454	0.7023	none	notTF	0.359451807049432	27920.8238211424	1.000000
AT2G43750	AT3G59760	0.1874	0.0918	0.4898	none	notTF	-0.265621547956229	46052.7613790341	0.891000
AT2G19690	AT4G29470	0.3661	0.3072	0.8389	none	notTF	NA	NA	0.887000
AT2G19690	AT4G29460	0.3749	0.2958	0.7889	none	notTF	NA	NA	1.000000
AT4G27270	AT5G54500	0.1466	0.145	0.9894	none	notTF	0.469752472485821	32138.6413127443	1.000000
AT1G50950	AT3G20560	0.2058	0.1312	0.6374	none	notTF	0.248882982499793	19750.019187072	1.000000
AT1G20220	AT1G76010	0.227	0.1225	0.5397	none	notTF	0.49626064281999	37703.1089725561	1.000000
AT5G07470	AT5G61640	0.0862	0.0972	1.1274	none	notTF	0.679449750322586	39930.8112688104	1.000000
AT1G16360	AT1G79450	0.1374	0.1186	0.8632	mixed	notTF	0.41733237034464	21165.529138993	1.000000
AT5G11730	AT5G25970	0.202	0.1517	0.7507	mixed	notTF	NA	NA	1.000000
AT1G20650	AT1G76370	0.1551	0.1531	0.9871	none	notTF	-0.215853792772507	35080.3157959217	1.000000
AT2G24060	AT4G30690	0.1888	0.1258	0.6661	none	notTF	0.841287867517132	39041.7213150675	1.000000
AT5G11080	AT5G25270	0.6375	0.4874	0.7646	none	notTF	-0.0121271755395942	27384.9898356378	1.000000
AT3G06410	AT5G18550	0.1824	0.1375	0.7534	none	notTF	0.293330005233109	39099.999693983	0.866000
AT3G43700	AT5G21010	0.1665	0.1385	0.8319	none	notTF	0.343897554911747	26379.741575989	1.000000
AT3G05200	AT5G27420	0.2618	0.1992	0.7608	none	notTF	0.726514734364065	39314.2866233196	1.000000
AT3G49700	AT5G65800	0.0547	0.0502	0.9187	both	notTF	0.484482979157545	21984.8992368211	1.000000
AT1G53290	AT3G14960	0.1171	0.0867	0.7403	none	notTF	0.179292520535249	37535.9805549841	0.935000
AT2G26450	AT4G33230	0.1115	0.133	1.1932	both	notTF	0.769070291145666	22333.6431979364	1.000000
AT3G50820	AT5G66570	0.0562	0.0493	0.8785	none	notTF	0.9544272839851	47972.2058811524	0.878000
AT2G44450	AT3G60130	0.1852	0.1767	0.9544	none	notTF	0.109898865703663	29157.9704972044	1.000000
AT1G08080	AT2G28210	0.235	0.1879	0.7993	both	notTF	NA	NA	1.000000
AT1G19970	AT1G75760	0.0998	0.0759	0.761	none	notTF	0.119622816801348	30158.1700731069	1.000000
AT1G63640	AT5G41310	0.2104	0.1436	0.6825	mixed	notTF	0.00688959998401203	32415.357338851	1.000000
AT1G50110	AT3G19710	0.2433	0.2614	1.0744	mixed	notTF	-0.348961913731435	26309.1479255413	0.822000
AT1G21540	AT1G77240	0.1075	0.1168	1.086	mixed	notTF	0.0461839687721948	22259.4682527091	1.000000
AT1G23120	AT1G70870	0.2981	0.5191	1.7412	both	notTF	-0.101237331821726	25612.4731195793	1.000000
AT2G42730	AT3G58860	0.3377	0.5485	1.6239	both	notTF	NA	NA	1.000000
AT1G05140	AT2G32480	0.1139	0.1013	0.8889	none	notTF	0.92033120454311	40364.4247033464	1.000000
AT3G10250	AT5G04090	0.2406	0.1578	0.6557	none	notTF	NA	NA	1.000000
AT2G24440	AT4G31360	0.2687	0.3156	1.1747	none	notTF	0.744587827854855	25072.1815598903	1.000000
AT3G02780	AT5G16440	0.1679	0.088	0.5243	none	notTF	0.275115732760882	44409.0104032876	1.000000
AT1G18720	AT1G74440	0.1333	0.1446	1.0844	none	notTF	0.0814566539526293	45640.3478993914	1.000000
AT4G26560	AT5G55990	0.1542	0.1771	1.1486	none	notTF	-0.439556635629657	18068.8521597848	1.000000
AT4G12460	AT4G22540	0.1224	0.0878	0.7175	none	notTF	0.14511088464657	26915.336584928	1.000000
AT1G30630	AT2G34840	0.1045	0.0648	0.6198	none	notTF	0.358990886521641	44376.7601888621	1.000000
AT2G19730	AT4G29410	0.0974	0.0618	0.6351	none	notTF	0.867333494837543	52925.829352446	1.000000
AT1G21870	AT1G77610	0.0635	0.0419	0.6605	none	notTF	-0.441342196992693	23769.0764912128	0.878000
AT2G45550	AT3G61040	0.2153	0.3007	1.3969	both	notTF	-0.0210685079411644	18851.0479130158	1.000000
AT2G43810	AT3G59810	0.1416	0.0708	0.4999	none	notTF	0.635275989501453	35542.2993691726	1.000000
AT1G20370	AT1G76120	0.2132	0.2133	1.0009	none	notTF	0.678055950959962	25558.9147063147	1.000000
AT4G25580	AT5G52300	0.3299	0.3505	1.0625	none	notTF	0.740240138869662	20725.9770833925	0.881000
AT4G25580	AT5G52310	0.3356	0.4291	1.2787	none	notTF	0.0886639604392006	20725.9770833925	1.000000
AT1G66260	AT5G37720	0.2399	0.14	0.5836	none	notTF	NA	NA	1.000000
AT1G55510	AT3G13450	0.091	0.0574	0.6313	none	notTF	0.461651756006097	34596.0476000541	1.000000
AT2G43860	AT3G59850	0.116	0.3796	3.2728	both	notTF	-0.0899307167140039	24089.7156688816	1.000000
AT4G17480	AT5G47350	0.2818	0.2934	1.0415	none	notTF	0.601573045695999	28434.3330704201	1.000000
AT4G17480	AT5G47340	0.2147	0.2457	1.1445	none	notTF	0.128082990411122	28434.3330704201	1.000000
AT4G17480	AT5G47330	0.208	0.2367	1.1384	none	notTF	0.0618082045933501	28434.3330704201	1.000000
AT3G04550	AT5G28500	0.184	0.2162	1.1752	none	notTF	0.948579300584756	39521.444156376	0.915000
AT2G47540	AT3G62680	0.4404	0.7616	1.7294	both	notTF	0.862806590425465	25943.5450425346	1.000000
AT1G17000	AT1G78580	0.2379	0.1954	0.8212	mixed	notTF	-0.0103238777153878	17321.0068918738	1.000000
AT2G17130	AT4G35260	0.1113	0.0785	0.705	none	notTF	0.699106805108393	36388.9255710277	1.000000
AT5G09760	AT5G64640	0.1971	0.1713	0.8688	none	notTF	0.149007124907787	36790.543905783	1.000000
AT3G44560	AT5G22500	0.1705	0.232	1.3607	both	notTF	0.0123432430652374	18010.811641306	1.000000
AT1G10010	AT1G58360	0.1453	0.1488	1.024	mixed	notTF	0.119651735981036	27127.8472731011	1.000000
AT3G48360	AT5G63160	0.1119	0.1454	1.2993	none	TF	NA	NA	1.000000
AT3G02310	AT5G15800	0.117	0.067	0.5726	both	TF	0.92161048108002	22623.9439299301	1.000000
AT2G45950	AT3G61415	0.2606	0.1181	0.4533	none	notTF	NA	NA	1.000000
AT1G25270	AT1G68170	0.3312	0.2839	0.8573	both	notTF	0.648322545770158	19357.9295830301	1.000000
AT3G02180	AT5G15600	0.1861	0.1555	0.8355	none	notTF	0.296460157749388	42879.4352785851	1.000000
AT3G27970	AT5G40310	0.1177	0.0929	0.789	both	notTF	NA	NA	1.000000
AT3G28520	AT5G40010	0.1648	0.3261	1.9787	mixed	notTF	-0.0100464541929286	17064.5264025233	1.000000
AT3G07650	AT5G48250	0.1748	0.1541	0.8817	none	TF	0.789777273967792	29988.4939806098	0.643000
AT1G31760	AT2G35605	0.2383	0.3021	1.2677	none	notTF	0.690789030028234	22201.9486018063	1.000000
AT4G26690	AT5G55480	0.2605	0.1704	0.6541	none	notTF	0.205697667967173	38976.6400698422	1.000000
AT2G18170	AT4G36450	0.078	0.0658	0.8442	none	notTF	0.238995929004212	33286.3732420109	1.000000
AT1G19320	AT1G75030	0.1681	0.2373	1.4116	mixed	notTF	-0.0634988923633302	23132.2025842762	1.000000
AT1G19320	AT1G75050	0.2016	0.2506	1.2434	mixed	notTF	0.196519851770839	23132.2025842762	1.000000
AT1G19320	AT1G75040	0.1227	0.2546	2.0751	both	notTF	0.130066446490153	23132.2025842762	0.944000
AT3G28950	AT5G39720	0.4021	0.3245	0.8069	mixed	notTF	-0.0771363128220269	33913.7408250366	1.000000
AT1G24190	AT1G70060	0.2423	0.1696	0.6998	none	notTF	0.492190628891335	32262.5147765841	0.766000
AT3G05960	AT5G26250	0.0681	0.0703	1.0319	both	notTF	0.49744771457205	23610.5763713549	1.000000
AT3G05960	AT5G26340	0.0966	0.3421	3.5407	both	notTF	0.0703082029098516	23610.5763713549	1.000000
AT2G21380	AT4G39050	0.1505	0.0926	0.6157	none	notTF	NA	NA	1.000000
AT2G38860	AT3G54600	0.1332	0.1667	1.2513	mixed	notTF	NA	NA	1.000000
AT3G06130	AT5G19090	0.1373	0.1134	0.8258	none	notTF	0.645860894263778	35173.77661662	1.000000
AT3G11310	AT5G05800	0.3442	0.4166	1.2103	mixed	notTF	NA	NA	1.000000
AT2G24500	AT4G31420	0.2051	0.1568	0.7645	none	TF	0.434508916316914	39460.2323075728	1.000000
AT1G15760	AT1G80520	0.1843	0.1759	0.9546	none	notTF	NA	NA	0.891000
AT1G17920	AT1G73360	0.182	0.1397	0.7678	none	TF	0.632454687196431	23611.2024049268	0.805000
AT3G05660	AT5G27060	0.4105	0.2066	0.5033	none	notTF	NA	NA	0.740000
AT1G22830	AT1G71490	0.2995	0.2011	0.6715	none	notTF	0.53793150042086	23025.4193017924	1.000000
AT1G20100	AT1G75860	0.4163	0.318	0.7638	none	notTF	0.598171524730743	42945.5165872075	0.868000
AT3G02930	AT5G16730	0.2391	0.1645	0.6878	none	notTF	0.294375633913357	18583.3006637215	1.000000
AT1G29890	AT2G34410	0.102	0.0548	0.5367	none	notTF	NA	NA	1.000000
AT2G47560	AT3G62690	0.1831	0.1779	0.9718	both	notTF	0.194231452763767	27178.4065340552	1.000000
AT1G05880	AT2G31510	0.3499	0.4276	1.2221	none	notTF	-0.212673905436374	26517.022385388	1.000000
AT4G17730	AT5G46860	0.1536	0.1377	0.8969	none	notTF	0.507041261383267	38672.9813717495	1.000000
AT4G19420	AT5G45280	0.1165	0.3788	3.2515	none	notTF	-0.289032099777093	34152.712150403	1.000000
AT2G19210	AT4G29990	0.2344	0.2316	0.9882	none	notTF	0.37306329056884	19095.8440988055	1.000000
AT2G37390	AT3G53530	0.2837	0.2215	0.7807	mixed	notTF	NA	NA	1.000000
AT4G11880	AT4G22950	0.2179	0.1572	0.7213	both	TF	0.732241401372856	19842.6083355741	0.949000
AT2G21430	AT4G39090	0.0996	0.0917	0.9209	none	notTF	0.395176404031751	29677.7057021977	1.000000
AT1G02750	AT4G02200	0.2883	0.2769	0.9606	none	notTF	0.0636288355030756	32547.3840842594	1.000000
AT4G27400	AT5G54370	0.1858	0.196	1.0549	mixed	notTF	0.850229332132459	26276.9047024408	1.000000
AT1G30135	AT2G34600	0.3801	0.2349	0.6181	none	notTF	0.890349724928297	28377.2879539195	0.940000
AT1G07030	AT2G30160	0.1001	0.1063	1.0619	none	notTF	0.101309771638993	28515.4964900777	1.000000
AT1G22670	AT1G71980	0.317	0.2808	0.8859	none	notTF	-0.0596802817552907	22796.6660917226	0.872000
AT2G40810	AT3G56440	0.1065	0.079	0.7421	none	notTF	0.143383996818599	28167.6921969263	1.000000
AT3G28510	AT5G40010	0.1081	0.2913	2.6939	none	notTF	0.808702181530778	18601.8044343327	1.000000
AT2G21210	AT4G38840	0.1338	0.1657	1.2386	none	notTF	0.930223165178394	34323.8770006121	0.879000
AT3G02230	AT5G15650	0.056	0.0325	0.5795	none	notTF	NA	NA	0.834000
AT1G19570	AT1G75270	0.1645	0.1397	0.849	none	notTF	NA	NA	1.000000
AT4G27260	AT5G54510	0.069	0.0579	0.8389	none	notTF	0.665515579186125	33392.493241377	0.494000
AT3G10710	AT5G04960	0.1389	0.1895	1.3648	mixed	notTF	0.944410178477524	22482.6830473592	1.000000
AT1G03520	AT4G03340	0.1465	0.1175	0.8016	none	notTF	0.0652443756667473	28972.5729568573	0.964000
AT4G27370	AT5G54280	0.242	0.1786	0.7383	none	notTF	0.137349585873983	23842.0068498816	1.000000
AT4G05450	AT4G21090	0.1938	0.1335	0.6888	none	notTF	0.0748600067686383	33595.5939818686	1.000000
AT4G27180	AT5G54670	0.1243	0.0825	0.6639	none	notTF	0.660293217658829	37303.6141254773	0.771000
AT5G11670	AT5G25880	0.0965	0.0567	0.5873	mixed	notTF	0.019460324710725	47729.6310452141	1.000000
AT2G25250	AT4G32020	0.2727	0.3473	1.2734	none	notTF	0.438622843804472	37256.9269544661	1.000000
AT3G46590	AT5G59430	0.346	0.2258	0.6526	none	notTF	0.627746030101598	36321.6992752276	0.903000
AT2G16720	AT4G34990	0.2254	0.1596	0.7083	none	TF	0.474870171795052	25620.231273748	0.848000
AT4G12320	AT4G22690	0.1649	0.3923	2.3787	none	notTF	NA	NA	1.000000
AT1G03670	AT4G03500	0.4382	0.4111	0.9382	none	notTF	NA	NA	1.000000
AT1G03670	AT4G03460	0.345	0.4071	1.18	mixed	notTF	NA	NA	1.000000
AT1G02000	AT4G00110	0.0372	0.04	1.0751	none	notTF	0.541884712088648	31086.1093338651	1.000000
AT5G11830	AT5G26090	0.1916	0.3414	1.7817	mixed	notTF	NA	NA	1.000000
AT3G48730	AT5G63570	0.0609	0.0529	0.8693	none	notTF	0.891943120867989	42857.6311994135	0.911000
AT3G11290	AT5G05800	0.2482	0.2852	1.1493	none	notTF	0.403883064183373	31635.6298639474	1.000000
AT1G02500	AT4G01850	0.0339	0.0219	0.647	none	notTF	0.708536592226348	50081.3162536944	1.000000
AT3G26840	AT5G41130	0.3327	0.2598	0.7808	none	notTF	NA	NA	1.000000
AT3G26840	AT5G41120	0.3321	0.2515	0.7574	none	notTF	NA	NA	1.000000
AT2G38940	AT3G54700	0.0606	0.0666	1.0992	mixed	notTF	NA	NA	1.000000
AT4G11210	AT4G23690	0.2691	0.251	0.9327	both	notTF	0.646723909560763	25510.620310486	1.000000
AT2G21350	AT4G39040	0.2912	0.3061	1.051	none	notTF	NA	NA	1.000000
AT1G12380	AT1G62870	0.1324	0.1064	0.8035	none	notTF	NA	NA	0.390000
AT3G48100	AT5G62920	0.1385	0.1191	0.8596	none	notTF	0.725668577038468	29656.6284266811	0.937000
AT2G17160	AT4G35230	0.6239	0.414	0.6636	none	notTF	-0.266885760596985	17246.5032664441	0.891000
AT1G63430	AT5G41180	0.2754	0.1659	0.6025	none	notTF	0.557594276422953	27176.2322703443	1.000000
AT2G48160	AT3G63070	0.408	0.2227	0.5458	none	notTF	0.369949862093074	33062.4497510538	1.000000
AT2G19330	AT4G29880	0.14	0.1175	0.8394	none	notTF	NA	NA	1.000000
AT4G03820	AT4G22270	0.1816	0.189	1.0409	none	notTF	0.393086599194444	28481.9063959811	1.000000
AT2G24260	AT4G30980	0.1898	0.1406	0.7411	both	TF	NA	NA	1.000000
AT2G25480	AT4G32330	0.3931	0.2308	0.5872	none	notTF	NA	NA	1.000000
AT3G05110	AT5G27240	0.3296	0.6033	1.8302	none	notTF	0.198494208242952	19583.5617181197	1.000000
AT2G14120	AT4G33650	0.1646	0.1145	0.6958	none	notTF	0.396909319722693	33814.9953819185	1.000000
AT3G48520	AT5G63450	0.1835	0.1719	0.9368	both	notTF	0.629745446121654	34010.5637738365	1.000000
AT3G48830	AT5G23690	0.2606	0.1442	0.5532	none	notTF	-0.0722783838135912	20741.9711890321	0.933000
AT2G21910	AT4G39490	0.2089	0.2703	1.2935	mixed	notTF	0.478081409779489	19940.8721242034	1.000000
AT3G23080	AT4G14500	0.1674	0.1212	0.7239	none	notTF	0.576101436451508	36711.2647431881	1.000000
AT3G09930	AT5G03600	0.4515	0.4673	1.035	both	notTF	0.523894267515609	17317.5575016565	1.000000
AT3G09930	AT5G03590	0.5139	0.4087	0.7954	both	notTF	0.847060718502176	17317.5575016565	1.000000
AT3G09930	AT5G03610	0.1888	0.2127	1.1268	mixed	notTF	-0.14486467103802	17317.5575016565	1.000000
AT4G26710	AT5G55290	0.112	0.0809	0.7226	none	notTF	0.191858431025794	46650.6175792006	1.000000
AT3G23540	AT4G14290	0.206	0.1608	0.7806	none	notTF	0.540220288463038	34618.4172268711	0.911000
AT1G17540	AT1G72760	0.3036	0.2392	0.7878	none	notTF	0.33364332977871	22792.2817216741	0.827000
AT5G08070	AT5G60970	0.2326	0.2435	1.0467	both	TF	0.784192335077683	21318.7182313057	1.000000
AT2G39280	AT3G55020	0.2603	0.1457	0.5598	none	notTF	0.67335197728494	29514.7613980004	1.000000
AT2G35970	AT3G52470	0.2485	0.2026	0.8152	mixed	notTF	NA	NA	1.000000
AT1G06990	AT2G30220	0.1796	0.4416	2.4588	both	notTF	NA	NA	0.806000
AT1G01360	AT4G01020	0.4551	0.9656	2.1219	none	notTF	NA	NA	1.000000
AT1G15750	AT1G80490	0.0494	0.0347	0.7015	none	notTF	NA	NA	0.423000
AT1G25240	AT1G68110	0.1244	0.2023	1.6264	mixed	notTF	0.778206852794916	20955.0153883623	1.000000
AT1G30860	AT2G34920	0.341	0.2933	0.86	none	notTF	0.0456473019525228	24751.1049576983	0.768000
AT4G17530	AT5G47200	0.0102	0.0065	0.6316	none	notTF	0.813263145448404	44593.328369013	0.853000
AT4G11020	AT4G23870	0.174	0.2068	1.1884	both	notTF	0.267893534897203	17229.3725189218	1.000000
AT1G21610	AT1G77310	0.3795	0.2525	0.6653	none	notTF	0.356904361576755	31475.3460804844	0.936000
AT3G03290	AT5G17390	0.1255	0.1538	1.2253	mixed	notTF	NA	NA	1.000000
AT1G52690	AT3G15670	0.0995	0.1341	1.3478	both	notTF	0.743615267825513	26456.1160303325	0.915000
AT2G39430	AT3G55230	0.0816	0.1118	1.3709	mixed	notTF	NA	NA	0.962000
AT3G23310	AT4G14350	0.0987	0.0647	0.6559	none	notTF	0.339550869957321	32683.5382756952	1.000000
AT1G66360	AT5G37740	0.1683	0.2149	1.2763	mixed	notTF	-0.100845774389341	23989.2041916858	1.000000
AT3G06320	AT5G18790	0	0	0.3626	none	notTF	NA	NA	0.822000
AT1G66900	AT5G38220	0.1511	0.0982	0.6496	none	notTF	-0.00441345704537508	36274.3979375767	0.818000
AT1G05170	AT2G32430	0.1069	0.071	0.6644	none	notTF	0.487247596573348	29591.3596772374	1.000000
AT2G24590	AT4G31580	0.0835	0.0555	0.6651	none	notTF	0.510196571233693	38580.7165947621	0.872000
AT4G27800	AT5G53140	0.2978	0.8096	2.7182	none	notTF	0.179132655434114	41842.7217267641	1.000000
AT1G06830	AT2G30540	0.0702	0.0643	0.9162	none	notTF	0.862271068794692	35680.9253854808	1.000000
AT4G25390	AT5G51770	0.1992	0.1747	0.8771	none	notTF	0.469118601080051	31078.041696701	1.000000
AT3G48790	AT5G23670	0.2264	0.1144	0.5054	none	notTF	NA	NA	1.000000
AT3G03850	AT5G18060	0.2707	0.1429	0.5279	none	notTF	NA	NA	1.000000
AT1G35460	AT4G09180	0.1745	0.1364	0.7815	none	TF	NA	NA	0.903000
AT2G18060	AT4G36160	0.1727	0.1546	0.8948	both	TF	0.724245752115086	19169.5728798555	1.000000
AT4G19230	AT5G45340	0.1475	0.1217	0.8252	none	notTF	-0.0570296955481996	28863.5471260722	0.738000
AT3G50080	AT5G67250	0.1928	0.1764	0.9151	none	notTF	0.473286050766185	30070.3562734426	1.000000
AT2G25610	AT4G32530	0.012	0.0076	0.6349	none	notTF	0.6543116510679	42287.7490496855	0.920000
AT1G35670	AT4G09570	0.0341	0.0238	0.6977	none	notTF	0.497327106598449	35470.6519596162	0.894000
AT1G17790	AT1G73150	0.3096	0.2009	0.6489	none	notTF	0.129200217100282	29011.8962115848	0.802000
AT2G40900	AT3G56620	0.1616	0.17	1.0518	both	notTF	0.215064314740048	33837.610068695	1.000000
AT1G04930	AT2G32840	0.3441	0.2905	0.8443	none	notTF	NA	NA	1.000000
AT3G11270	AT5G05780	0.0391	0.0262	0.6689	none	notTF	0.611232239627982	36101.3032407923	1.000000
AT2G17630	AT4G35630	0.0988	0.0656	0.6638	none	notTF	0.354545066351075	36910.3487791096	0.697000
AT5G10260	AT5G64990	0.2405	0.1525	0.6342	none	notTF	0.28559976116307	22097.5124605536	0.884000
AT4G26650	AT5G55550	0.1973	0.13	0.6589	none	notTF	0.167845758520736	38769.528615666	1.000000
AT5G07450	AT5G61650	0.224	0.1861	0.8306	mixed	notTF	0.745918443111673	18500.4351687703	0.924000
AT1G10050	AT1G58370	0.1503	0.2645	1.7601	mixed	notTF	0.222432602155428	27765.5070314201	1.000000
AT2G23290	AT4G37260	0.1772	0.1534	0.866	none	TF	0.605263138463348	29557.5660669567	0.799000
AT2G44940	AT3G60490	0.2775	0.2575	0.9278	mixed	TF	0.512807492133692	29586.7566254066	0.677000
AT3G25290	AT4G12980	0.1504	0.1551	1.031	none	notTF	-0.545869396700118	29021.194555075	1.000000
AT1G49490	AT3G19020	0.1787	0.2033	1.1373	none	notTF	0.887882079832923	19950.0967006512	0.813000
AT4G25630	AT5G52490	0.2702	0.1991	0.7366	mixed	notTF	-0.0112147991746843	42364.8531791471	1.000000
AT4G25630	AT5G52470	0.0641	0.0583	0.9093	none	notTF	0.759356256492905	42364.8531791471	1.000000
AT1G09795	AT1G58080	0.1501	0.1027	0.6842	none	notTF	0.651834298483222	36800.7559158754	1.000000
AT2G19190	AT4G29990	0.25	0.2102	0.8409	none	notTF	-0.00681331099189879	26465.3399935086	1.000000
AT3G24020	AT4G13580	0.0682	0.0556	0.8153	none	notTF	NA	NA	0.814000
AT2G17320	AT4G35360	0.1758	0.0892	0.5071	none	notTF	NA	NA	1.000000
AT1G16300	AT1G79530	0.1283	0.0727	0.567	none	notTF	NA	NA	1.000000
AT3G24790	AT4G13190	0.2208	0.1934	0.8758	both	notTF	0.593940762755922	23227.7040093043	0.844000
AT2G24640	AT4G31670	0.2752	0.1878	0.6826	none	notTF	0.270984114738731	28492.48275902	1.000000
AT1G08200	AT2G27860	0.0383	0.0243	0.6337	none	notTF	NA	NA	1.000000
AT2G17440	AT4G35470	0.2417	0.1903	0.7873	none	notTF	-0.31559557833775	30645.7936577994	1.000000
AT1G04140	AT5G43930	0.2244	0.1263	0.5628	none	notTF	0.413506166264072	39411.4692566385	1.000000
AT1G63830	AT5G41390	0.1298	0.0933	0.7186	none	notTF	NA	NA	1.000000
AT1G16190	AT1G79650	0.1496	0.0932	0.6232	none	notTF	0.581119891874631	30670.7526938011	0.898000
AT3G44910	AT5G22910	0.1772	0.397	2.2402	both	notTF	0.618596667360128	20166.9440609922	1.000000
AT3G08790	AT5G01760	0.1678	0.7044	4.1971	none	notTF	NA	NA	1.000000
AT4G11080	AT4G23800	0.1256	0.1156	0.9206	none	TF	0.816742592913956	25235.094155248	1.000000
AT5G07180	AT5G62230	0.0859	0.0756	0.8802	none	notTF	0.782452144857554	25881.72759612	1.000000
AT1G50410	AT3G20010	0.3066	0.169	0.551	none	notTF	0.253996876581655	31143.0325786434	1.000000
AT2G15300	AT4G34220	0.2337	0.1856	0.7939	none	notTF	-0.201789911160767	25799.3038875024	1.000000
AT2G46930	AT3G62060	0.2075	0.1365	0.6578	none	notTF	0.424453087057967	37915.9855775847	0.936000
AT3G09830	AT5G03320	0.115	0.1056	0.9179	none	notTF	0.46321668037865	32248.128585055	1.000000
AT1G20140	AT1G75950	0.103	0.2174	2.1117	none	notTF	NA	NA	0.931000
AT3G02410	AT5G15860	0.1466	0.1199	0.8178	none	notTF	NA	NA	1.000000
AT3G11340	AT5G05860	0.2582	0.4099	1.5872	mixed	notTF	-0.0601207336507463	26154.7558088997	1.000000
AT3G11340	AT5G05900	0.2341	0.3975	1.698	mixed	notTF	0.729961274705716	26154.7558088997	1.000000
AT3G11340	AT5G05870	0.2292	0.3907	1.7049	mixed	notTF	-0.128340979222874	26154.7558088997	1.000000
AT3G11340	AT5G05880	0.2611	0.4102	1.5713	mixed	notTF	0.76056930393331	26154.7558088997	1.000000
AT3G11340	AT5G05890	0.287	0.4159	1.449	mixed	notTF	0.421186747057039	26154.7558088997	1.000000
AT3G27460	AT5G40550	0.0768	0.0439	0.5723	none	notTF	NA	NA	1.000000
AT2G17170	AT4G35230	0.278	0.328	1.1796	none	notTF	-0.390274953698164	18571.1932110136	1.000000
AT1G18450	AT1G73910	0.1614	0.1398	0.8659	none	notTF	-0.0980335783274181	38301.5112888582	1.000000
AT1G53380	AT3G14870	0.1626	0.1414	0.8693	none	notTF	NA	NA	1.000000
AT1G14370	AT2G02800	0.1204	0.0954	0.7926	none	notTF	0.542562530582447	30907.9200129832	1.000000
AT3G27380	AT5G40650	0.0647	0.0423	0.6532	none	notTF	-0.13335295923116	18070.5622845682	0.667000
AT1G23250	AT1G70670	0.3945	0.4373	1.1086	both	notTF	NA	NA	1.000000
AT1G51805	AT3G21340	0.2621	0.2297	0.8764	both	notTF	-0.493103937805908	32521.7499739132	1.000000
AT1G55930	AT3G13070	0.1639	0.104	0.6346	none	notTF	0.655648800499108	27966.9001215709	0.910000
AT2G41060	AT3G56860	0.2426	0.1679	0.692	none	notTF	0.323020311516939	34101.8699343877	0.906000
AT2G36060	AT3G52560	0.0747	0.0364	0.4877	none	notTF	0.594214256920995	42615.1324988586	0.880000
AT4G12300	AT4G22710	0.2146	0.3833	1.786	none	notTF	NA	NA	1.000000
AT4G12300	AT4G22690	0.2161	0.3794	1.7553	none	notTF	NA	NA	1.000000
AT3G02000	AT5G14070	0.2213	0.1895	0.8567	both	notTF	0.30552096585574	24425.8784180913	0.822000
AT1G03080	AT4G02710	0.2684	0.2099	0.7821	none	notTF	0.621046913048707	26480.6494376256	1.000000
AT4G17490	AT5G47230	0.2972	0.2164	0.7283	none	TF	0.828507965491248	34410.6406170133	1.000000
AT1G06670	AT2G30800	0.357	0.2275	0.6374	none	notTF	0.552497315580978	34617.5737552374	1.000000
AT3G05190	AT5G27410	0.1009	0.0627	0.6217	none	notTF	0.288311133465432	27282.7140938943	1.000000
AT3G04860	AT5G28150	0.1466	0.0855	0.583	none	notTF	0.0277189292713011	29665.8931488922	1.000000
AT2G24420	AT4G31340	0.255	0.1495	0.5862	none	notTF	-0.0408438628260659	41411.0706873863	1.000000
AT2G40950	AT3G56660	0.3367	0.2168	0.6438	none	TF	0.281228561151442	36269.9257763077	1.000000
AT4G04210	AT4G22150	0.166	0.1309	0.7888	none	notTF	0.147765478683573	41931.5136571268	1.000000
AT1G14390	AT2G02780	0.2288	0.1607	0.7024	none	notTF	0.443547510764643	19912.5432545293	0.869000
AT3G01015	AT5G15510	0.2491	0.2519	1.011	none	notTF	0.195855806283478	19886.7990109535	1.000000
AT1G52260	AT3G16110	0.1618	0.132	0.8157	none	notTF	0.328791817387531	25071.1470714557	1.000000
AT2G45170	AT3G60640	0.086	0.117	1.3599	none	notTF	0.0434954070696025	37888.4722571579	1.000000
AT2G45910	AT3G61410	0.3538	0.4367	1.2342	none	notTF	0.314126761127078	31260.4419381633	1.000000
AT1G49000	AT3G18560	0.1868	0.2127	1.1389	mixed	notTF	0.38840127637782	23828.2742390109	0.779000
AT2G45710	AT3G61110	0.0467	0.0313	0.6712	none	notTF	0.712250663663716	39788.5334972312	1.000000
AT1G27080	AT1G69860	0.1617	0.4481	2.771	mixed	notTF	0.695062523856548	24039.4064289701	1.000000
AT1G27080	AT1G69870	0.1459	0.2048	1.4041	mixed	notTF	-0.00697779902673315	24039.4064289701	1.000000
AT2G25130	AT4G31890	0.1249	0.1357	1.0865	mixed	notTF	NA	NA	0.943000
AT1G14940	AT2G01520	0.1787	0.1682	0.9412	both	notTF	-0.0285767426762032	18426.846006407	1.000000
AT5G12180	AT5G19360	0.0387	0.0335	0.8661	none	notTF	0.861914178292106	16859.5060499455	0.753000
AT2G37190	AT3G53430	0.0176	0.0134	0.7603	none	notTF	0.816173833196698	51689.2187960402	0.895000
AT1G03905	AT5G44110	0.0811	0.0716	0.883	none	notTF	0.705318229630843	24691.0140553518	0.861000
AT3G03660	AT5G17810	0.2574	0.1734	0.6737	both	TF	NA	NA	1.000000
AT5G10050	AT5G65205	0.1636	0.1448	0.885	none	notTF	NA	NA	0.821000
AT1G22150	AT1G78000	0.0903	0.0863	0.9563	mixed	notTF	0.0951231761333833	20842.1189800347	1.000000
AT1G03660	AT4G03500	0.5658	0.5663	1.001	none	notTF	0.37447970569961	28780.745139476	1.000000
AT1G07630	AT2G28890	0.1307	0.1156	0.8849	none	notTF	0.790095693026137	32931.6765941417	1.000000
AT2G17300	AT4G35320	0.1924	0.1728	0.8982	none	notTF	0.539600896150449	27437.784899802	1.000000
AT5G11410	AT5G25440	0.2602	0.4455	1.7118	none	notTF	0.334149769520315	17063.5640889289	1.000000
AT1G53900	AT3G14260	0.241	0.2853	1.1835	mixed	notTF	NA	NA	0.928000
AT1G22070	AT1G77920	0.1585	0.1422	0.8974	none	TF	0.487532158782781	36767.8786710729	0.926000
AT1G66620	AT5G37910	0.2526	0.3501	1.3857	mixed	notTF	-0.201208304986858	28586.4284875034	1.000000
AT1G66620	AT5G37890	0.278	0.3887	1.3981	none	notTF	0.285359050704514	28586.4284875034	0.545000
AT1G66620	AT5G37870	0.3223	0.4349	1.3496	mixed	notTF	-0.0201453773730293	28586.4284875034	1.000000
AT1G66620	AT5G37900	0.2383	0.4208	1.7654	mixed	notTF	-0.225935097235155	28586.4284875034	1.000000
AT1G01460	AT4G01190	0.2067	0.1815	0.8783	none	notTF	0.554639284029637	20848.5140776541	1.000000
AT1G09310	AT1G56580	0.1709	0.1467	0.8585	none	notTF	0.3639694166784	46886.4778636433	0.852000
AT3G47690	AT5G62500	0.1394	0.0885	0.6346	none	notTF	NA	NA	1.000000
AT2G40750	AT3G56400	0.3456	0.3338	0.9658	mixed	TF	0.652553121845092	30848.1531424124	1.000000
AT4G26610	AT5G55910	0.0686	0.0654	0.9547	none	notTF	0.150449974962365	36797.8200352495	0.902000
AT2G19720	AT4G29430	0.0572	0.0416	0.7269	none	notTF	0.763873653083799	31517.3973276313	1.000000
AT2G45850	AT3G61310	0.1716	0.1455	0.8482	none	notTF	0.813331890680788	30793.3966960969	1.000000
AT2G22680	AT4G37890	0.2271	0.1973	0.8686	none	notTF	0.837016749452147	24142.1586586703	0.937000
AT1G54280	AT3G13900	0.0846	0.0612	0.7232	none	notTF	0.693657913248389	24177.182152865	0.960000
AT2G14610	AT4G33720	0.1199	0.278	2.3186	both	notTF	-0.105752980862258	28873.2670753207	1.000000
AT1G64180	AT5G41620	0.2992	0.2142	0.716	none	notTF	0.249710280124277	24969.9840254194	1.000000
AT3G06250	AT5G18960	0.0873	0.0777	0.8896	none	notTF	0.51526267534086	25472.628305751	1.000000
AT3G02540	AT5G16090	0.4367	0.2877	0.6588	mixed	notTF	NA	NA	0.948000
AT1G51850	AT3G21340	0.1841	0.1871	1.0163	both	notTF	0.579409850912915	21667.1546814622	1.000000
AT1G55650	AT3G13350	0.4347	0.3242	0.7457	mixed	TF	NA	NA	1.000000
AT2G16500	AT4G34710	0.129	0.0945	0.7326	none	notTF	0.267309575762178	41959.9041482773	1.000000
AT1G14440	AT2G02540	0.2328	0.1898	0.8151	both	TF	0.753025445818455	24749.2452474355	1.000000
AT3G23800	AT4G14040	0.1144	0.1562	1.366	none	notTF	NA	NA	1.000000
AT3G23800	AT4G14030	0.1168	0.1428	1.2232	none	notTF	NA	NA	1.000000
AT1G51710	AT3G21280	0.1831	0.0899	0.4912	none	notTF	0.433308725580775	42319.3861785734	1.000000
AT3G45480	AT5G60250	0.4075	0.4265	1.0466	both	notTF	0.273754945655692	16229.5034062864	1.000000
AT2G40820	AT3G56480	0.2345	0.1402	0.5977	none	notTF	NA	NA	0.721000
AT3G48680	AT5G63510	0.0879	0.0598	0.6801	none	notTF	0.453905368686001	42477.3907086642	1.000000
AT1G07240	AT2G29730	0.1787	0.4132	2.3129	none	notTF	NA	NA	1.000000
AT1G07240	AT2G29750	0.17	0.3525	2.0743	mixed	notTF	0.440585552787417	34202.5537773395	1.000000
AT2G24390	AT4G31310	0.2107	0.2891	1.372	none	notTF	0.427980098224454	24570.6814177848	1.000000
AT4G12000	AT4G22850	0.298	0.2107	0.7071	none	notTF	-0.00575376860891593	35160.691699928	1.000000
AT5G07840	AT5G61230	0.1182	0.1255	1.0619	none	notTF	NA	NA	0.921000
AT3G05010	AT5G27210	0.1382	0.0913	0.661	none	notTF	0.211481088471961	39225.2365451401	1.000000
AT1G55490	AT3G13470	0.0777	0.0422	0.543	none	notTF	0.846196132360716	48228.6278603137	0.896000
AT3G46070	AT5G59820	0.2893	0.2833	0.9794	mixed	TF	0.350536775286893	19382.2605518855	0.842000
AT3G23660	AT4G14160	0.1492	0.088	0.5894	none	notTF	0.0597523189413677	30870.4553928269	1.000000
AT3G11260	AT5G05770	0.1014	0.1419	1.3994	both	TF	NA	NA	0.793000
AT2G36410	AT3G52900	0.1429	0.4244	2.9695	none	notTF	0.292137416518096	37445.0711838218	1.000000
AT2G36410	AT3G52920	0.1823	0.1173	0.6432	none	notTF	0.213850630570703	37445.0711838218	1.000000
AT2G42440	AT3G58190	0.4499	0.2351	0.5225	both	notTF	0.584361756474816	21627.516250947	0.785000
AT4G27350	AT5G54240	0.1016	0.1184	1.166	mixed	notTF	NA	NA	1.000000
AT4G26930	AT5G55020	0.2222	0.2375	1.0687	none	TF	0.668464127551083	21302.1021915868	0.733000
AT4G26890	AT5G55090	0.2815	0.2265	0.8047	none	notTF	0.762805815405188	19428.251723161	0.914000
AT2G45580	AT3G61040	0.2756	0.2841	1.0311	mixed	notTF	0.0965039973274723	25522.3166254118	1.000000
AT5G10110	AT5G65120	0.4299	0.3498	0.8136	none	notTF	NA	NA	1.000000
AT2G47030	AT3G62170	0.1736	0.1853	1.0677	both	notTF	NA	NA	0.869000
AT2G40520	AT3G56320	0.3812	0.3203	0.8403	mixed	notTF	NA	NA	0.932000
AT3G50230	AT5G67200	0.2119	0.1768	0.8343	none	notTF	0.187317250628899	23827.5349769015	0.944000
AT1G16110	AT1G79670	0.1724	0.2171	1.2592	none	notTF	NA	NA	1.000000
AT5G10540	AT5G65620	0.0668	0.0377	0.5642	none	notTF	0.189095656528963	39422.9805204661	0.948000
AT1G18800	AT1G74560	0.0795	0.0943	1.1856	none	notTF	0.857052361586212	34501.6132852198	0.855000
AT3G49530	AT5G24590	0.2572	0.2602	1.0116	none	TF	0.852577936542867	38260.9557204485	0.922000
AT1G12030	AT1G62420	0.2452	0.245	0.9993	both	notTF	NA	NA	0.907000
AT2G15590	AT4G33990	0.42	0.9758	2.3234	mixed	notTF	NA	NA	1.000000
AT2G18080	AT4G36190	0.2011	0.1483	0.7374	mixed	notTF	NA	NA	1.000000
AT3G49720	AT5G65810	0.1042	0.0703	0.675	none	notTF	0.661660625067933	45900.8395710247	0.909000
AT2G22430	AT4G40060	0.1329	0.1473	1.1089	none	TF	0.394974103536245	42363.6934983641	0.887000
AT1G50700	AT3G20410	0.0953	0.0719	0.7543	none	notTF	0.482462878931717	21989.8410708271	1.000000
AT4G27960	AT5G53300	0.0179	0.0088	0.4896	none	notTF	NA	NA	0.840000
AT1G65780	AT5G37150	0.2374	0.5083	2.1416	both	notTF	NA	NA	1.000000
AT1G66880	AT5G38210	0.3036	0.244	0.8038	mixed	notTF	0.754078807838129	28598.7941115619	1.000000
AT1G24510	AT1G67760	0.2563	0.3306	1.29	mixed	notTF	0.115703519545771	45943.9275405432	0.901000
AT1G10430	AT1G59830	0.0227	0.0167	0.7354	none	notTF	0.333725276849398	36116.9584152142	1.000000
AT1G18600	AT1G74130	0.397	0.3265	0.8225	none	notTF	NA	NA	1.000000
AT1G18600	AT1G74140	0.437	0.331	0.7574	mixed	notTF	NA	NA	1.000000
AT4G18380	AT5G46170	0.1427	0.1037	0.7262	none	notTF	NA	NA	0.911000
AT2G46800	AT3G61940	0.125	0.1298	1.0379	none	notTF	-0.0087978603894468	41172.710468957	1.000000
AT1G19330	AT1G75060	0.2329	0.1377	0.5913	none	notTF	NA	NA	1.000000
AT1G05800	AT2G31690	0.2041	0.2037	0.9982	both	notTF	0.569425323467484	20003.0586825293	0.733000
AT2G20680	AT4G28320	0.1187	0.1021	0.8605	none	notTF	0.19058466207918	29144.6633629989	1.000000
AT3G10820	AT5G05140	0.2748	0.2156	0.7846	none	notTF	-0.068345875056447	21275.1595886218	1.000000
AT3G24670	AT4G13210	0.1567	0.1199	0.7648	mixed	notTF	0.158202527754883	29574.1029458788	1.000000
AT1G65220	AT5G36230	0.1065	0.0684	0.6425	none	notTF	0.328012739887395	38156.4935433597	1.000000
AT1G13140	AT3G26125	0.1047	0.1443	1.3785	none	notTF	0.758362046180305	25697.7857018393	0.947000
AT2G19060	AT4G30140	0.2401	0.3099	1.2907	both	notTF	0.099804158091816	20837.6278356248	1.000000
AT1G11060	AT1G61030	0.2524	0.1767	0.7	none	notTF	NA	NA	1.000000
AT4G12310	AT4G22690	0.1863	0.3894	2.0904	none	notTF	NA	NA	1.000000
AT1G01160	AT4G00850	0.1426	0.1634	1.1457	none	notTF	0.385631258145655	35492.5192410494	1.000000
AT5G07370	AT5G61760	0.198	0.1637	0.827	none	notTF	-0.275356458068919	39163.1686238498	1.000000
AT1G48490	AT3G17850	0.2654	0.1508	0.5681	none	notTF	NA	NA	1.000000
AT1G25440	AT1G68520	0.2138	0.2309	1.0799	both	TF	NA	NA	0.618000
AT1G02816	AT4G02370	0.2082	0.1795	0.8625	none	notTF	0.271040499147375	37719.1490033075	0.920000
AT1G11170	AT1G61240	0.1762	0.1382	0.7842	none	notTF	0.392505470433008	23636.1890272255	0.875000
AT1G24600	AT1G67920	0.1787	0.1862	1.0421	none	notTF	0.406199383209641	23544.7652283389	0.921000
AT1G14260	AT2G02960	0.339	0.2855	0.8422	none	notTF	0.0437370972997049	25173.0351382139	1.000000
AT3G48450	AT5G63270	0.2257	0.2099	0.9303	none	notTF	NA	NA	0.671000
AT5G07410	AT5G61680	0.1307	0.1447	1.1067	both	notTF	NA	NA	1.000000
AT3G49580	AT5G24660	0.2656	0.2468	0.9293	mixed	notTF	0.57479487789381	20871.2070352221	0.887000
AT4G17980	AT5G46590	0.1448	0.1735	1.1981	mixed	TF	0.391042152170951	23014.6714408189	0.877000
AT2G41860	AT3G57530	0.1222	0.1061	0.8681	mixed	notTF	-0.113072230131364	16554.2190157908	0.869000
AT3G45410	AT5G60320	0.2115	0.2198	1.0393	none	notTF	-0.0772075933991144	19681.6399844766	0.952000
AT1G48220	AT3G17410	0.2552	0.139	0.5447	none	notTF	-0.28289980105889	24569.878303047	1.000000
AT5G07460	AT5G61640	0.2243	0.1988	0.8862	none	notTF	0.341897585729461	39250.3139055035	1.000000
AT3G04230	AT5G18380	0.0934	0.0582	0.623	mixed	notTF	NA	NA	1.000000
AT1G55730	AT3G13320	0.1209	0.0718	0.5934	none	notTF	NA	NA	1.000000
AT2G21690	AT4G39260	0.2948	0.3603	1.2223	none	notTF	-0.208952273148847	15714.9016198587	1.000000
AT3G23270	AT4G14370	0.2847	0.9479	3.33	mixed	notTF	NA	NA	1.000000
AT4G26480	AT5G56140	0.0862	0.0478	0.5538	mixed	notTF	0.702932726442593	37707.9620131824	1.000000
AT1G02360	AT4G01700	0.14	0.1583	1.131	mixed	notTF	0.778504154477777	30023.0130575615	1.000000
AT2G42980	AT3G59080	0.1904	0.1617	0.8497	none	notTF	-0.039095932558598	20027.63321842	1.000000
AT1G10770	AT1G60760	0.1433	0.2783	1.9428	none	notTF	NA	NA	0.773000
AT1G19940	AT1G75680	0.2172	0.1706	0.7857	none	notTF	0.185879083346381	23276.5134548199	1.000000
AT3G16700	AT4G15940	0.1085	0.0644	0.5933	none	notTF	-0.0577259814987368	28736.3488854046	1.000000
AT5G10530	AT5G65600	0.2726	0.2427	0.8904	none	notTF	-0.0776221845926893	21352.2047759965	1.000000
AT3G12170	AT5G06910	0.2024	0.1433	0.708	none	notTF	0.338322848671518	25957.1134038406	1.000000
AT3G29160	AT5G39440	0.1682	0.1713	1.0182	mixed	notTF	-0.383328936546299	39279.6634058746	0.942000
AT3G09700	AT5G03030	0.1854	0.1118	0.603	none	notTF	-0.0303531563423646	27345.5587208031	1.000000
AT2G16580	AT4G34760	0.1364	0.0944	0.6923	mixed	notTF	-0.167950839132754	22871.9691119275	0.760000
AT3G24620	AT4G13240	0.1056	0.105	0.9946	both	notTF	0.790822231392023	18958.5180519407	0.770000
AT2G40280	AT3G56080	0.1451	0.2833	1.9527	none	notTF	0.0244064109882325	34900.3518990227	1.000000
AT3G04090	AT5G18290	0.2148	0.1789	0.8332	none	notTF	-0.0958565504882491	43789.4290549506	1.000000
AT1G50630	AT3G20300	0.094	0.0938	0.9985	none	notTF	-0.218014836652101	29793.7065361172	1.000000
AT1G03890	AT5G44120	0.236	0.4432	1.878	both	notTF	0.749748876423158	22232.3738216999	1.000000
AT2G19090	AT4G30130	0.1624	0.151	0.93	none	notTF	NA	NA	0.944000
AT2G21220	AT4G38860	0.1259	0.0675	0.5359	mixed	notTF	0.278122588304084	21841.3822122724	0.732000
AT3G23070	AT4G14510	0.3335	0.1844	0.5531	none	notTF	0.856186056506458	31885.1334666448	1.000000
AT3G44700	AT5G22550	0.2338	0.3729	1.5948	both	notTF	0.619576379383391	22493.6552459383	1.000000
AT1G50640	AT3G20310	0.2316	0.1603	0.6921	none	TF	0.378567906412307	34915.6319101602	0.595000
AT2G23690	AT4G37240	0.2119	0.1744	0.8229	none	notTF	NA	NA	0.746000
AT3G07010	AT5G48900	0.0859	0.0794	0.9239	none	notTF	0.616254012673301	35383.3041206374	1.000000
AT1G30810	AT2G34880	0.2218	0.2065	0.9311	mixed	TF	0.0361757482985799	30491.7556777421	1.000000
AT1G06390	AT2G30980	0.0682	0.0419	0.6148	none	notTF	0.614711623475497	37551.6912742467	0.832000
AT1G16260	AT1G79670	0.1074	0.4187	3.8997	none	notTF	-0.163233602351417	31285.2603930356	1.000000
AT1G32950	AT4G10540	0.2148	0.1451	0.6757	none	notTF	0.467888805285011	22948.4916490007	0.818000
AT3G48740	AT5G23660	0.1099	0.0867	0.789	both	notTF	0.884419090350584	42197.7395908146	0.606000
AT1G25550	AT1G68670	0.1936	0.2385	1.2319	none	TF	0.639838483975101	39099.1285435384	0.934000
AT2G40400	AT3G56140	0.2156	0.1156	0.5363	none	notTF	0.65854052405174	36172.8734951736	1.000000
AT1G26650	AT1G69430	0.2357	0.154	0.6533	none	notTF	-0.0319949958101234	36589.5773694883	1.000000
AT4G11220	AT4G23630	0.1371	0.0925	0.6748	none	notTF	0.750795905126693	43386.2515761103	1.000000
AT2G26190	AT4G33050	0.181	0.0989	0.5464	none	notTF	0.538840500156504	37005.2293342898	0.688000
AT5G11420	AT5G25460	0.0659	0.0785	1.1908	none	notTF	0.490948001276214	41434.7595458566	0.857000
AT3G46600	AT5G59450	0.2054	0.2046	0.9962	none	TF	0.36375905259933	36478.7587285113	0.898000
AT1G20380	AT1G76140	0.0995	0.1023	1.0287	none	notTF	0.435264600305204	31262.7576377003	1.000000
AT3G28570	AT5G40000	0.194	0.3112	1.6044	mixed	notTF	NA	NA	1.000000
AT1G18150	AT1G73670	0.1152	0.0766	0.6647	none	notTF	0.132774947574103	35130.14604169	1.000000
AT1G51530	AT3G21100	0.4606	0.3992	0.8668	none	notTF	NA	NA	1.000000
AT1G06640	AT2G30840	0.1552	0.2509	1.6162	mixed	notTF	0.516589236227503	39627.1124112715	1.000000
AT1G06640	AT2G30830	0.2482	0.2806	1.1304	mixed	notTF	-0.00541158383307401	39627.1124112715	1.000000
AT1G16860	AT1G78880	0.0931	0.0498	0.5355	none	notTF	NA	NA	1.000000
AT1G55390	AT3G13590	0.2468	0.5198	2.1058	mixed	notTF	0.254833218017782	26788.5932107239	1.000000
AT4G25440	AT5G51980	0.101	0.0783	0.7759	none	notTF	NA	NA	1.000000
AT5G07700	AT5G61420	0.2747	0.2503	0.9114	both	TF	0.215469448915243	26369.9019215674	1.000000
AT1G01170	AT4G00860	0.1811	0.1741	0.9617	none	notTF	-0.426994017295879	43280.6712026603	1.000000
AT2G46170	AT3G61560	0.2867	0.2321	0.8095	none	notTF	NA	NA	1.000000
AT1G48920	AT3G18610	0.3654	0.3605	0.9864	mixed	notTF	0.0340046394268712	48439.9808271425	1.000000
AT3G50340	AT5G67020	0.1677	0.1127	0.6718	none	notTF	0.419497071518525	32850.7408124065	1.000000
AT1G06980	AT2G30230	0.1657	0.1244	0.7506	mixed	notTF	NA	NA	0.857000
AT3G04000	AT5G18210	0.1323	0.2483	1.8765	none	notTF	0.133167925921057	28920.2564616349	1.000000
AT1G04230	AT5G43720	0.2227	0.1359	0.6102	none	notTF	0.211211447557616	30810.3378726961	1.000000
AT3G02730	AT5G16400	0.123	0.0922	0.7499	none	notTF	0.955293660064011	43924.5887074286	0.919000
AT3G02810	AT5G16500	0.2342	0.1975	0.8436	both	notTF	0.932409842211379	17444.9309994042	0.942000
AT3G27230	AT5G40830	0.1453	0.1287	0.8858	none	notTF	0.672359377049744	38534.0634668822	1.000000
AT3G43740	AT5G21090	0.1494	0.0889	0.5947	none	notTF	0.300811319339922	32643.5828125549	0.921000
AT1G50310	AT3G19930	0.1324	0.2805	2.1187	mixed	notTF	0.122067440593193	25782.5590145091	1.000000
AT1G50310	AT3G19940	0.0862	0.0897	1.0409	both	notTF	0.307933872019424	25782.5590145091	1.000000
AT5G08200	AT5G23130	0.2758	0.1894	0.6866	none	notTF	0.0220925330427814	29254.1926967169	1.000000
AT3G45600	AT5G60220	0.1266	0.1205	0.952	none	notTF	-5.63723616105086e-005	34798.6149828287	1.000000
AT1G21050	AT1G76610	0.1257	0.1763	1.4023	both	notTF	NA	NA	1.000000
AT3G46010	AT5G59880	0.1392	0.108	0.7758	none	notTF	0.688557218421101	49201.6162966625	0.776000
AT3G46010	AT5G59890	0.0555	0.0391	0.7036	none	notTF	0.719241521970635	49201.6162966625	1.000000
AT5G10840	AT5G25100	0.0408	0.0295	0.7224	none	notTF	0.615049205212013	42373.0416024156	1.000000
AT4G25670	AT5G52550	0.283	0.2296	0.8114	none	notTF	NA	NA	1.000000
AT5G10400	AT5G65360	0.02	0.0164	0.82	none	notTF	0.814098609841368	36061.9405718857	0.781000
AT5G10400	AT5G65350	0.0518	0.04	0.7715	none	notTF	0.414267132592356	36061.9405718857	1.000000
AT1G20900	AT1G76500	0.1853	0.1558	0.8405	both	notTF	0.801027865442035	25619.5473511864	0.901000
AT4G18140	AT5G46410	0.2656	0.175	0.6589	none	notTF	0.726859503798491	25730.5239320369	0.826000
AT2G45430	AT3G60870	0.1895	0.1845	0.974	both	notTF	NA	NA	1.000000
AT1G20580	AT1G76300	0.13	0.0635	0.4885	none	notTF	0.72839072608558	37758.244800704	1.000000
AT1G14040	AT2G03250	0.1805	0.1749	0.9687	both	notTF	NA	NA	1.000000
AT1G14040	AT2G03240	0.1435	0.1311	0.9141	mixed	notTF	0.530222487241706	29637.7338912826	1.000000
AT1G14040	AT2G03260	0.2121	0.1765	0.8319	both	notTF	0.114325260974601	29637.7338912826	1.000000
AT1G32960	AT4G10540	0.2588	0.1599	0.618	none	notTF	0.118497987373275	19551.1152130526	1.000000
AT1G01030	AT4G01500	0.3542	0.3217	0.9081	both	TF	0.460752338392843	22590.068909858	0.918000
AT3G08940	AT5G01530	0.0696	0.0657	0.9433	none	notTF	0.964626298022525	47874.1923432151	0.897000
AT3G02640	AT5G16250	0.1416	0.1147	0.8102	none	notTF	0.900349014810896	35406.0203841523	0.822000
AT3G03110	AT5G17020	0.1095	0.0774	0.7071	none	notTF	0.489608439869042	32551.0691487573	0.793000
AT2G19050	AT4G30140	0.2007	0.2913	1.4513	both	notTF	0.0439464711528535	22421.4584444265	1.000000
AT1G63840	AT5G41400	0.2095	0.1897	0.9056	none	notTF	0.181205992278797	36333.2872412943	1.000000
AT1G16780	AT1G78920	0.0873	0.0388	0.4445	none	notTF	0.0087951575124129	31654.8432470009	0.934000
AT2G43230	AT3G59350	0.1217	0.0917	0.7536	none	notTF	0.0776088892984311	22593.0624540032	1.000000
AT3G49940	AT5G67420	0.1497	0.118	0.7886	none	notTF	0.646918178436137	38073.2066456201	1.000000
AT3G21620	AT4G15430	0.1431	0.1255	0.8772	none	notTF	-0.0219357313365619	21927.5613651789	1.000000
AT3G45630	AT5G60170	0.3517	0.1855	0.5274	none	notTF	0.675755619733317	32211.8022499115	1.000000
AT2G46420	AT3G61700	0.1393	0.0767	0.5504	mixed	notTF	0.637081238115178	33073.393240235	1.000000
AT1G12910	AT3G26640	0.0681	0.0484	0.7107	none	notTF	0.506454521706201	41248.5240770964	1.000000
AT1G17455	AT1G72630	0.0845	0.0643	0.7608	none	notTF	0.473156488777848	23904.5362188856	1.000000
AT1G10290	AT1G59610	0.0667	0.0406	0.6086	none	notTF	0.662915349106137	35113.3045302439	1.000000
AT1G34020	AT4G09810	0.0574	0.0391	0.6808	none	notTF	0.250826590938589	33626.2820381031	1.000000
AT4G18700	AT5G45810	0.1357	0.1264	0.9312	none	notTF	0.0609811763256305	39149.3217051522	1.000000
AT4G25100	AT5G51100	0.1752	0.2275	1.2987	none	notTF	0.428883436465701	46301.3990198379	1.000000
AT4G27140	AT5G54740	0.1133	0.3196	2.82	both	notTF	0.905795725903187	21005.8102758698	0.906000
AT3G03280	AT5G17350	0.1394	0.1556	1.1164	mixed	notTF	NA	NA	0.790000
AT2G44900	AT3G60350	0.1709	0.1042	0.6097	none	notTF	0.534641666756044	34047.0498178116	0.956000
AT4G19840	AT5G45090	0.3768	0.5657	1.5013	both	notTF	-0.0285098902351502	42148.3457573431	1.000000
AT5G10420	AT5G65380	0.1328	0.1736	1.3077	mixed	notTF	-0.112919953682889	25886.351777898	1.000000
AT4G17500	AT5G47220	0.2031	0.1789	0.8809	none	TF	0.728844890567408	35445.3157165664	0.689000
AT1G32230	AT2G35510	0.3091	0.2132	0.6897	none	notTF	0.549193245986375	43378.1149573141	0.912000
AT1G21110	AT1G76790	0.1678	0.162	0.965	mixed	notTF	NA	NA	1.000000
AT4G26670	AT5G55510	0.196	0.1215	0.6198	none	notTF	NA	NA	0.627000
AT3G01320	AT5G15020	0.2226	0.1508	0.6773	none	notTF	0.624920253018272	32218.1752290597	1.000000
AT3G01320	AT5G15040	0.2654	0.4445	1.6752	mixed	notTF	NA	NA	0.843000
AT3G01320	AT5G15030	0.2121	0.2622	1.2363	mixed	notTF	NA	NA	1.000000
AT3G46820	AT5G59160	0.0706	0.0416	0.5894	none	notTF	0.309550205390383	37405.5340290342	0.882000
AT3G49860	AT5G67560	0.2313	0.1431	0.6185	none	notTF	-0.139560598034812	25281.5525987452	1.000000
AT1G07270	AT2G29680	0.264	0.1563	0.5921	none	notTF	0.386877661857696	24430.8176531493	0.754000
AT1G22985	AT1G71130	0.2507	0.22	0.8776	none	TF	0.593961043501551	29857.2106933916	1.000000
AT3G05750	AT5G26910	0.3369	0.2307	0.6846	none	notTF	0.522154949187841	23660.8198459553	1.000000
AT1G10410	AT1G59650	0.1837	0.1215	0.6615	none	notTF	0.54172290421951	34321.407995045	1.000000
AT1G09440	AT1G56720	0.1199	0.1156	0.9635	none	notTF	0.570853914961086	24109.6399789712	0.718000
AT4G18760	AT5G45770	0.3129	0.2399	0.7668	none	notTF	NA	NA	0.902000
AT3G44900	AT5G22900	0.1586	0.1732	1.0919	mixed	notTF	0.460410077396739	18884.0045863839	1.000000
AT2G24320	AT4G31020	0.0972	0.0986	1.0139	none	notTF	0.330099305233423	22774.2792412698	1.000000
AT1G53180	AT3G15115	0.3727	0.268	0.7192	none	notTF	NA	NA	0.674000
AT1G17240	AT1G72300	0.2258	0.1403	0.6214	none	notTF	0.277275952293085	22741.4246267964	0.894000
AT1G23205	AT1G70720	0.2271	0.2356	1.0374	both	notTF	0.178599613103685	30894.9986919975	1.000000
AT4G27760	AT5G53090	0.1905	0.143	0.751	none	notTF	-0.3884609470218	34390.0033750393	1.000000
AT4G27760	AT5G53100	0.1876	0.1663	0.8866	none	notTF	0.051371061626918	34390.0033750393	1.000000
AT2G41770	AT3G57420	0.1019	0.0698	0.6852	none	notTF	0.658768029931612	36943.983920137	1.000000
AT2G39890	AT3G55740	0.1046	0.087	0.8315	none	notTF	0.253653712172921	36010.8318459735	0.894000
AT1G08040	AT2G28310	0.1013	0.0634	0.6255	none	notTF	0.417533311647908	36682.9395072539	1.000000
AT4G12560	AT4G22390	0.2758	0.2935	1.0642	mixed	notTF	NA	NA	1.000000
AT2G20750	AT4G28250	0.2235	0.1805	0.8079	none	notTF	0.122037647190111	31239.9988017531	0.921000
AT5G09900	AT5G64760	0.0979	0.0824	0.8414	none	notTF	0.699885439973631	44552.8899982067	1.000000
AT1G22970	AT1G71150	0.2768	0.1911	0.6904	mixed	notTF	NA	NA	1.000000
AT1G32380	AT2G35390	0.1189	0.0649	0.5458	none	notTF	NA	NA	1.000000
AT1G09210	AT1G56340	0.0801	0.0699	0.8721	none	notTF	0.81571513584319	46407.3326109951	0.764000
AT3G07110	AT5G48760	0.0791	0.0496	0.6273	none	notTF	0.764227871677023	51584.9214119808	1.000000
AT3G05700	AT5G26990	0.1753	0.1441	0.8219	none	notTF	NA	NA	0.843000
AT1G04570	AT2G33280	0.1932	0.1207	0.6249	none	notTF	NA	NA	1.000000
AT3G27190	AT5G40870	0.0979	0.0606	0.6192	none	notTF	0.196953383262158	32090.4358757151	0.876000
AT3G09770	AT5G03200	0.2199	0.2209	1.0048	none	notTF	0.38193246314152	35922.9276343038	1.000000
AT2G39800	AT3G55610	0.1162	0.0627	0.5399	none	notTF	NA	NA	1.000000
AT1G10150	AT1G59510	0.2302	0.1888	0.8203	none	notTF	-0.105163190216919	35978.9360694031	1.000000
AT3G01270	AT5G15110	0.0929	0.122	1.314	both	notTF	0.921870188889379	23974.2530131589	0.700000
AT3G07720	AT5G48180	0.2148	0.3719	1.7315	none	notTF	0.321595914878519	38843.3389569013	1.000000
AT1G05830	AT2G31650	0.2867	0.1526	0.5321	none	notTF	NA	NA	0.831000
AT2G43010	AT3G59060	0.1809	0.1818	1.0051	none	TF	0.906104390732171	32378.6970623371	0.528000
AT3G09300	AT5G02100	0.0687	0.0565	0.8234	none	notTF	0.493663680642214	40826.6526624471	1.000000
AT4G20010	AT5G44785	0.246	0.2111	0.858	none	notTF	0.730726076141678	37501.00602512	1.000000
AT2G47170	AT3G62290	0.0098	0.0072	0.7318	none	notTF	0.397225156118656	51145.2070682368	1.000000
AT3G06010	AT5G19310	0.1794	0.1179	0.6569	none	notTF	0.507883886812699	28660.5821989695	1.000000
AT3G06400	AT5G18620	0.0571	0.0363	0.6355	none	notTF	0.652177623827137	40253.2814624282	1.000000
AT5G10660	AT5G24880	0.3066	0.2554	0.8332	both	notTF	0.377510910459103	17162.5776256694	0.607000
AT3G47300	AT5G58640	0.1554	0.1164	0.7487	none	notTF	NA	NA	1.000000
AT1G12340	AT1G62880	0.1082	0.109	1.0073	none	notTF	NA	NA	1.000000
AT3G46700	AT5G59590	0.2868	0.246	0.8578	mixed	notTF	0.373506726637191	22110.8076438038	1.000000
AT1G01520	AT4G01280	0.2127	0.2209	1.0386	none	TF	0.30260430830617	18850.7307223887	0.839000
AT2G17110	AT4G35240	0.1956	0.1779	0.9097	none	notTF	0.341190237406122	28116.6083545455	1.000000
AT3G06180	AT5G19020	0.6693	1.031	1.5405	none	notTF	0.501597310574598	28163.8235990374	1.000000
AT1G53500	AT3G14790	0.0595	0.0526	0.8832	none	notTF	0.543297174284883	39499.8746228505	1.000000
AT4G25940	AT5G57200	0.1228	0.0841	0.6853	none	notTF	0.185530220846044	27226.8207177032	0.905000
AT3G01500	AT5G14740	0.253	0.1835	0.725	none	notTF	0.977223066244453	47156.7085803725	1.000000
AT2G17450	AT4G35480	0.1192	0.1531	1.2847	none	notTF	0.269892927297689	42414.1367485055	0.956000
AT1G16240	AT1G79590	0.1272	0.0919	0.7226	none	notTF	0.646475671890661	42700.8642855379	1.000000
AT4G19110	AT5G45430	0.1592	0.1146	0.7198	none	notTF	NA	NA	0.873000
AT2G37060	AT3G53340	0.1665	0.0905	0.5437	none	TF	NA	NA	0.944000
AT2G44340	AT3G60090	0.4076	0.3788	0.9293	both	notTF	NA	NA	0.869000
AT2G36400	AT3G52910	0.1396	0.1164	0.8342	none	notTF	NA	NA	0.726000
AT3G03860	AT5G18120	0.2986	0.1841	0.6167	none	notTF	0.491645547918094	36929.3628577026	1.000000
AT2G18550	AT4G36740	0.1026	0.1828	1.7822	both	TF	0.668684847473542	23309.8020912344	0.743000
AT1G54080	AT3G14100	0.1809	0.0913	0.5051	none	notTF	0.754333174261593	44295.3894909978	0.903000
AT2G25300	AT4G32120	0.1672	0.0881	0.5272	none	notTF	0.577021515469616	30039.6582159933	1.000000
AT1G08930	AT1G54730	0.123	0.486	3.9517	none	notTF	0.0468933296908488	45709.3600762534	1.000000
AT4G26990	AT5G54920	0.3584	0.2834	0.7908	none	notTF	NA	NA	1.000000
AT2G46330	AT3G61640	0.1282	0.0686	0.535	none	notTF	0.151616590564457	51742.701214923	1.000000
AT1G32470	AT2G35370	0.0533	0.0323	0.6062	none	notTF	0.985329816560335	45277.6765676917	0.904000
AT4G19600	AT5G45190	0.2261	0.1199	0.5304	none	notTF	0.731771582122027	28632.9182437432	0.904000
AT3G06310	AT5G18800	0.0882	0.0632	0.7168	none	notTF	0.638700398684141	33791.7864718646	1.000000
AT1G28280	AT2G33780	0.2138	0.2245	1.0498	mixed	notTF	NA	NA	1.000000
AT4G11260	AT4G23570	0.1579	0.1118	0.7083	none	notTF	0.339919229853139	41337.6488412393	0.727000
AT2G37040	AT3G53260	0.0783	0.0634	0.809	none	notTF	0.880355954544524	44245.2728473215	0.468000
AT1G02930	AT4G02520	0.2725	0.1816	0.6665	none	notTF	NA	NA	1.000000
AT3G49140	AT5G24060	0.3599	0.1813	0.5038	none	notTF	NA	NA	0.874000
AT3G10910	AT5G05280	0.2364	0.2403	1.0165	none	notTF	NA	NA	0.800000
AT5G09670	AT5G64550	0.1656	0.1361	0.8222	none	notTF	NA	NA	0.948000
AT4G25690	AT5G52550	0.3268	0.2525	0.7727	none	notTF	NA	NA	1.000000
AT4G27070	AT5G54810	0.0564	0.0424	0.7509	none	notTF	NA	NA	1.000000
AT5G09870	AT5G64740	0.0662	0.0487	0.7349	none	notTF	0.559405942395299	40822.4664664578	1.000000
AT3G51200	AT5G66260	0.2832	0.2713	0.958	both	notTF	0.359033575686007	19089.8156741179	1.000000
AT4G19530	AT5G45250	0.4153	0.3906	0.9405	none	notTF	0.00381239636275931	34395.6528982329	1.000000
AT2G22830	AT4G37760	0.1233	0.1139	0.9234	none	notTF	0.338557727223068	29658.2748449968	0.900000
AT3G01130	AT5G15320	0.3025	0.1445	0.4775	none	notTF	0.57984263755004	37260.6862355979	0.838000
AT3G10560	AT5G04630	0.1581	0.1332	0.8428	none	notTF	0.547079320182882	22523.2127016305	1.000000
AT1G10850	AT1G60630	0.1526	0.1224	0.8024	none	notTF	0.336969878652273	31531.4111430479	1.000000
AT4G27690	AT5G53530	0.0957	0.0519	0.5419	none	notTF	0.283348352413706	35086.3213283575	0.952000
AT2G35760	AT4G16440	0.7799	1.1044	1.416	none	notTF	-0.16597107544387	32717.9685405503	1.000000
AT1G18410	AT1G73860	0.1987	0.1401	0.7051	mixed	notTF	0.654233109988853	18105.1029901891	1.000000
AT2G24630	AT4G31590	0.092	0.0577	0.6273	none	notTF	0.495636911762237	30624.4922763444	1.000000
AT3G10000	AT5G03680	0.2438	0.2207	0.9054	both	TF	NA	NA	0.818000
AT1G64300	AT5G41730	0.1284	0.085	0.6622	none	notTF	0.530378039678839	21040.5639279498	1.000000
AT2G18020	AT4G36130	0.0519	0.0244	0.4706	none	notTF	NA	NA	1.000000
AT1G53840	AT3G14300	0.2164	0.2306	1.0655	mixed	notTF	-0.172406112410163	39830.7264674154	1.000000
AT1G04500	AT2G33350	0.2097	0.1927	0.9193	both	notTF	0.809648182333241	19049.4648244069	0.151000
AT1G53030	AT3G15352	0.2043	0.1864	0.9122	none	notTF	0.474707213760411	28936.0145005512	1.000000
AT5G10450	AT5G65430	0.0683	0.0518	0.7583	none	notTF	0.738500208789778	51336.6147311658	0.731000
AT4G04340	AT4G22120	0.1107	0.0797	0.7201	none	notTF	-0.433020320280942	41676.0432574817	1.000000
AT3G23605	AT4G14250	0.2414	0.3736	1.5478	mixed	notTF	NA	NA	1.000000
AT1G21130	AT1G76790	0.1834	0.1645	0.8967	none	notTF	-0.285954925765743	33312.7144145802	0.878000
AT1G18180	AT1G73650	0.2108	0.124	0.5883	none	notTF	-0.27212369423575	28217.6872629328	0.682000
AT2G39420	AT3G55180	0.1202	0.2247	1.8692	mixed	notTF	0.162813215948577	35625.4090261201	1.000000
AT2G39420	AT3G55190	0.1802	0.312	1.7313	mixed	notTF	-0.0124307025784767	35625.4090261201	1.000000
AT2G17870	AT4G36020	0.2058	0.2014	0.9785	none	notTF	0.52067688109986	41093.6596351324	1.000000
AT1G24735	AT1G67980	0.1689	0.157	0.9293	mixed	notTF	-0.0844146893867171	24884.6536935038	1.000000
AT1G24735	AT1G67990	0.1774	0.2262	1.2751	mixed	notTF	-0.129739419907357	24884.6536935038	1.000000
AT1G53260	AT3G15000	0.275	0.326	1.1855	mixed	notTF	0.036680887368214	28547.0240533033	1.000000
AT1G09600	AT1G57700	0.2054	0.1765	0.8595	none	notTF	0.435895198782929	20179.419488439	1.000000
AT3G23870	AT4G13800	0.0904	0.0719	0.7955	none	notTF	0.0362698673201322	22927.2815782258	1.000000
AT5G08750	AT5G63780	0.1852	0.145	0.7831	none	notTF	-0.204316491062633	32503.1794461407	1.000000
AT3G49330	AT5G24370	0.2719	0.5416	1.9924	mixed	notTF	NA	NA	1.000000
AT5G10290	AT5G65240	0.151	0.0961	0.6363	none	notTF	0.62228564305186	30540.0060839379	1.000000
AT3G42790	AT5G20510	0.1384	0.1287	0.9297	none	notTF	NA	NA	0.909000
AT2G25170	AT4G31900	0.2499	0.226	0.9043	mixed	notTF	-0.364153475366715	34490.4038302206	1.000000
AT1G51590	AT3G21160	0.1684	0.0939	0.5573	none	notTF	0.643957733539186	26493.5757027479	1.000000
AT3G28660	AT5G40410	0.2805	0.77	2.7448	none	notTF	NA	NA	1.000000
AT4G20160	AT5G44690	0.4603	0.3932	0.8542	none	notTF	NA	NA	0.948000
AT2G46590	AT3G61850	0.2373	0.1702	0.7174	both	TF	0.638044438488724	25681.007049467	0.916000
AT2G43490	AT3G59570	0.2559	0.1357	0.5305	none	notTF	NA	NA	1.000000
AT3G23830	AT4G13860	0.3679	0.4644	1.2624	none	notTF	NA	NA	1.000000
AT3G23830	AT4G13850	0.1733	0.1874	1.081	none	notTF	0.609854392036849	38327.5519283287	0.920000
AT1G30730	AT2G34810	0.2659	0.4524	1.7014	both	notTF	NA	NA	1.000000
AT3G25030	AT4G13100	0.2857	0.2256	0.7899	none	notTF	NA	NA	1.000000
AT1G13350	AT3G25840	0.2862	0.2127	0.7432	none	notTF	NA	NA	1.000000
AT2G16570	AT4G34740	0.1194	0.0819	0.6863	mixed	notTF	-0.338630951552689	30911.4882826949	1.000000
AT1G67250	AT5G38650	0.1023	0.088	0.86	none	notTF	NA	NA	1.000000
AT3G46040	AT5G59850	0.0103	0.0066	0.6449	none	notTF	0.812918893212904	49319.3159078168	1.000000
AT3G02500	AT5G16030	0.2802	0.2191	0.7821	mixed	notTF	0.12897736680191	22812.7447194304	0.763000
AT2G25520	AT4G32390	0.0581	0.0415	0.7132	none	notTF	0.562799900740572	44357.4783782994	1.000000
AT2G46160	AT3G61550	0.1502	0.1532	1.02	none	notTF	NA	NA	0.929000
AT1G18540	AT1G74060	0.0619	0.0583	0.9419	none	notTF	NA	NA	1.000000
AT1G18540	AT1G74050	0.0659	0.0522	0.7922	none	notTF	NA	NA	1.000000
AT2G14880	AT4G34290	0.1693	0.1512	0.8935	none	notTF	0.910796692632892	39819.5882702166	1.000000
AT4G20430	AT5G44530	0.192	0.1405	0.7319	none	notTF	-0.00282554426657139	30253.8674512032	1.000000
AT3G01030	AT5G15480	0.3424	0.4335	1.266	mixed	TF	NA	NA	0.924000
AT4G12440	AT4G22570	0.0678	0.0604	0.8907	mixed	notTF	0.0192027292823371	20633.3887950171	1.000000
AT3G03780	AT5G17920	0.0794	0.0396	0.4987	none	notTF	NA	NA	1.000000
AT1G16900	AT1G78860	0.8101	1.0687	1.3193	mixed	notTF	NA	NA	1.000000
AT1G50490	AT3G20060	0.0632	0.0484	0.7657	none	notTF	-0.074700965641548	35347.2813110914	1.000000
AT3G21760	AT4G15280	0.1991	0.2806	1.4092	both	notTF	-0.233517688700194	31279.3473619309	1.000000
AT2G39700	AT3G55500	0.0847	0.0843	0.995	none	notTF	-0.303592019602097	34378.2996324717	0.822000
AT1G28550	AT2G33870	0.0565	0.0402	0.7112	mixed	notTF	0.894272038076225	18299.2791171424	0.756000
AT1G15500	AT1G80300	0.0936	0.0567	0.6058	none	notTF	NA	NA	1.000000
AT1G14170	AT2G03110	0.2785	0.1667	0.5988	none	notTF	NA	NA	1.000000
AT3G50300	AT5G67150	0.3231	0.3226	0.9987	mixed	notTF	-0.346498728323006	24801.9767224485	1.000000
AT4G26660	AT5G55520	0.2346	0.2019	0.8607	none	notTF	0.900961824287421	21609.2804388806	1.000000
AT1G07200	AT2G29970	0.1788	0.1985	1.11	none	notTF	NA	NA	0.811000
AT1G48370	AT3G17650	0.115	0.0847	0.7364	none	notTF	NA	NA	1.000000
AT4G25970	AT5G57190	0.1389	0.0939	0.6763	none	notTF	-0.0508297350241515	38202.950537316	1.000000
AT3G43120	AT5G20810	0.1436	0.128	0.8914	mixed	notTF	0.593592930707477	19081.829800976	0.878000
AT3G06150	AT5G19060	0.1502	0.1468	0.9772	none	notTF	NA	NA	1.000000
AT1G16680	AT1G79030	0.1285	0.0913	0.7109	none	notTF	0.446302231077761	31982.0810794833	0.653000
AT4G24970	AT5G50780	0.2676	0.2092	0.7816	none	notTF	-0.0279828747431689	23869.6962697916	1.000000
AT5G08260	AT5G23210	0.1749	0.4379	2.5034	mixed	notTF	0.0360368531293979	37758.3433670344	0.918000
AT1G53820	AT3G14320	0.3775	0.4427	1.1729	both	notTF	0.563076432239783	20595.3499771143	1.000000
AT1G53510	AT3G14720	0.1242	0.0903	0.7276	none	notTF	0.116204222755724	33235.6674147511	0.846000
AT1G16440	AT1G79250	0.1123	0.1382	1.2307	mixed	notTF	0.413017604055373	21239.5929167006	0.745000
AT2G18380	AT4G36620	0.219	0.2299	1.0498	both	TF	0.558269889845937	23538.3479168114	1.000000
AT1G08880	AT1G54690	0.0222	0.0128	0.5787	none	notTF	0.521550951785026	41990.7124728868	0.901000
AT1G15920	AT1G80780	0.1959	0.2432	1.2418	none	notTF	0.37503255336177	35066.9448867249	1.000000
AT4G20440	AT5G44500	0.0618	0.0341	0.5527	none	notTF	0.709872487231881	38585.1490702158	1.000000
AT3G22780	AT4G14770	0.4147	0.2724	0.6568	none	TF	0.639109248892567	33586.9416210029	1.000000
AT1G13110	AT3G26150	0.2228	0.2889	1.2966	mixed	notTF	-0.133775201924572	34549.285219376	1.000000
AT1G13110	AT3G26190	0.1995	0.2535	1.2704	mixed	notTF	-0.113335208753117	34549.285219376	1.000000
AT1G13110	AT3G26210	0.2099	0.1797	0.8563	none	notTF	0.415656426406936	34549.285219376	1.000000
AT1G07430	AT2G29380	0.1641	0.2077	1.2656	both	notTF	0.472709377362886	22878.3807347052	0.803000
AT4G27310	AT5G54470	0.2615	0.267	1.0209	none	TF	NA	NA	1.000000
AT4G10960	AT4G23920	0.0875	0.0659	0.7535	none	notTF	NA	NA	0.932000
AT1G22370	AT1G78270	0.1901	0.2696	1.4183	mixed	notTF	0.50373011560989	24334.2355071153	1.000000
AT2G47440	AT3G62570	0.1118	0.124	1.1084	none	notTF	NA	NA	0.854000
AT3G11520	AT5G06150	0.1556	0.1817	1.1676	none	notTF	NA	NA	0.861000
AT4G05330	AT4G21160	0.1034	0.0744	0.7198	none	notTF	0.185320714788125	26691.6894437801	1.000000
AT3G25250	AT4G13000	0.1822	0.1797	0.9862	none	notTF	0.196259610846453	29447.9884206926	0.897000
AT1G20550	AT1G76270	0.1194	0.1049	0.8784	none	notTF	0.529013155804144	22054.3972379537	1.000000
AT2G45800	AT3G61230	0.1097	0.1217	1.1092	none	notTF	0.878523086422097	21193.4970234028	0.866000
AT1G19740	AT1G75460	0.0898	0.0777	0.865	none	notTF	0.946731177761322	40456.351818137	1.000000
AT1G24050	AT1G70220	0.4513	0.3285	0.7279	none	notTF	NA	NA	1.000000
AT1G32940	AT4G10520	0.2326	0.223	0.9589	none	notTF	NA	NA	1.000000
AT1G32940	AT4G10510	0.2071	0.1605	0.7752	none	notTF	0.188716430746966	30054.1709062804	1.000000
AT1G32940	AT4G10540	0.193	0.1369	0.7094	none	notTF	-0.00441738416425802	30054.1709062804	1.000000
AT1G32940	AT4G10530	0.2714	0.2474	0.9119	none	notTF	NA	NA	1.000000
AT1G32940	AT4G10550	0.2326	0.1583	0.6809	none	notTF	0.0856088136996572	30054.1709062804	1.000000
AT3G45390	AT5G60320	0.2641	0.2206	0.8355	none	notTF	0.474071296877332	20389.2469780269	1.000000
AT2G40510	AT3G56340	0.0254	0.0242	0.9531	none	notTF	NA	NA	1.000000
AT1G04180	AT5G43890	0.0991	0.0943	0.9511	both	notTF	0.613642941610125	19737.0864059484	0.432000
AT1G29090	AT2G34080	0.1915	0.1635	0.8534	mixed	notTF	0.412551011800367	22006.7617615226	0.833000
AT1G19710	AT1G75420	0.1854	0.1048	0.5651	none	notTF	0.390012347664353	27027.4577844426	1.000000
AT1G03800	AT5G44210	0.4229	0.3868	0.9148	mixed	TF	NA	NA	1.000000
AT3G01140	AT5G15310	0.2179	0.1464	0.6722	mixed	TF	0.651626340989226	26232.748652751	1.000000
AT3G01430	AT5G14890	0.1084	0.1432	1.3214	none	notTF	-0.0929296594404228	27593.2279784497	1.000000
AT1G28050	AT2G33500	0.2637	0.1984	0.7521	none	TF	-0.13257023242047	27512.6217695472	1.000000
AT4G25320	AT5G51590	0.2557	0.1704	0.6665	mixed	notTF	0.781729313627152	30359.9735308741	1.000000
AT4G17920	AT5G46650	0.2376	0.2541	1.0695	mixed	notTF	NA	NA	0.598000
AT4G17890	AT5G46750	0.1675	0.1287	0.7684	none	notTF	0.435848853678808	40327.6283013466	1.000000
AT4G17890	AT5G46740	0.3568	0.9331	2.6149	none	notTF	0.155950733872649	40327.6283013466	1.000000
AT5G11950	AT5G26140	0.149	0.0916	0.6148	mixed	notTF	-0.154041434013184	36638.0953396815	1.000000
AT1G17140	AT1G78430	0.1882	0.1693	0.8993	none	notTF	0.589434117373728	27942.1989305708	0.940000
AT1G14950	AT2G01530	0.1128	0.1465	1.2986	both	notTF	-0.0587422206369952	25189.879630053	1.000000
AT1G14950	AT2G01520	0.1507	0.1164	0.7721	both	notTF	-0.0890171800569746	25189.879630053	1.000000
AT4G17670	AT5G47060	0.2071	0.1207	0.5827	none	notTF	0.74059643573632	31811.2034371639	0.951000
AT3G22900	AT4G14660	0.1353	0.2417	1.7863	none	notTF	0.55675887069687	25357.8688806683	1.000000
AT1G14010	AT2G03290	0.2195	0.197	0.8972	mixed	notTF	NA	NA	0.874000
AT2G25060	AT4G31840	0.2176	0.1785	0.8203	none	notTF	0.905466099926264	37959.3611302158	1.000000
AT3G10760	AT5G05090	0.1167	0.1744	1.4946	none	TF	0.144556716097697	37210.3850406505	1.000000
AT2G22170	AT4G39730	0.119	0.1079	0.9068	mixed	notTF	0.449623538657694	44013.3067304731	0.869000
AT3G06000	AT5G19320	0.4994	0.3031	0.6069	none	notTF	-0.29597742981261	16116.3033686351	1.000000
AT2G20550	AT4G28480	0.2347	0.2729	1.1626	none	notTF	0.167086655556481	26612.6151870338	1.000000
AT1G22240	AT1G78160	0.1974	0.1962	0.9937	none	notTF	0.766667400401453	21477.0064084089	0.918000
AT1G53830	AT3G14310	0.1404	0.1172	0.8348	mixed	notTF	-0.0174626827387597	21247.1761959201	0.926000
AT1G05900	AT2G31450	0.3013	0.1916	0.6358	none	notTF	0.222089984389425	27679.2745867335	0.948000
AT3G06760	AT5G49230	0.2097	0.1782	0.8498	none	notTF	0.167681070860465	38633.7592025778	1.000000
AT1G14920	AT2G01570	0.1412	0.1067	0.7558	none	TF	0.610921733026724	38015.9708431878	0.661000
AT2G18210	AT4G36500	0.078	0.1592	2.0416	none	notTF	0.310759144711797	25910.3737171942	1.000000
AT1G12760	AT1G63170	0.1557	0.125	0.8029	none	notTF	NA	NA	1.000000
AT5G10740	AT5G24940	0.1711	0.1326	0.7751	none	notTF	0.230587677112938	30723.419616116	1.000000
AT1G05860	AT2G31600	0.2526	0.2002	0.7924	none	notTF	NA	NA	1.000000
AT2G45160	AT3G60630	0.211	0.1792	0.8493	none	TF	0.454544912470513	35282.2482564056	0.799000
AT1G49830	AT3G19500	0.3785	0.2971	0.785	none	TF	0.541833108246271	24128.7176494714	0.887000
AT4G24920	AT5G50460	0	0	0.7007	none	notTF	0.71387012171399	48103.8273839917	0.952000
AT1G52000	AT3G16410	0.2283	0.3304	1.4468	both	notTF	NA	NA	1.000000
AT1G10930	AT1G60930	0.2882	0.1674	0.5806	none	notTF	NA	NA	0.904000
AT4G25250	AT5G51520	0.2204	0.2197	0.997	both	notTF	0.766692694374381	23900.3374250797	1.000000
AT1G15630	AT1G80400	0.4181	0.6193	1.481	mixed	notTF	NA	NA	1.000000
AT2G39640	AT3G55430	0.1765	0.3007	1.7039	mixed	notTF	-0.152914321313485	23360.996742511	1.000000
AT1G31310	AT2G35640	0.1842	0.2117	1.1497	both	TF	NA	NA	0.879000
AT1G27040	AT1G69850	0.1211	0.133	1.0987	mixed	notTF	0.00391330294860832	25044.2970819111	1.000000
AT1G16120	AT1G79670	0.1838	0.2286	1.2438	none	notTF	NA	NA	1.000000
AT1G16120	AT1G79680	0.1417	0.3217	2.2701	mixed	notTF	NA	NA	1.000000
AT1G53240	AT3G15020	0.0934	0.0643	0.6881	none	notTF	0.459120360207933	50269.6641637469	1.000000
AT4G26340	AT5G56420	0.4191	0.4519	1.0782	mixed	notTF	NA	NA	1.000000
AT2G18570	AT4G36770	0.1681	0.5145	3.0605	mixed	notTF	NA	NA	1.000000
AT3G23170	AT4G14450	0.2711	0.2951	1.0885	mixed	notTF	NA	NA	1.000000
AT1G49400	AT3G18880	0.135	0.1051	0.7783	none	notTF	0.333863649428918	32869.5648983284	1.000000
AT2G25820	AT4G32800	0.2137	0.3036	1.4205	mixed	TF	0.31515141833262	23885.118125838	1.000000
AT2G44910	AT3G60390	0.1331	0.172	1.2926	mixed	TF	0.470110960284063	18828.5998411225	0.870000
AT4G25840	AT5G57440	0.0818	0.0858	1.0481	none	notTF	-0.0971883041308191	34837.010359592	1.000000
AT4G26840	AT5G55160	0.0818	0.0454	0.5555	none	notTF	0.704814672960164	44151.3945485638	0.948000
AT4G26840	AT5G55170	0.4261	0.4254	0.9983	none	notTF	0.106502274934606	44151.3945485638	1.000000
AT5G10030	AT5G65210	0.0751	0.0727	0.9677	none	TF	0.659948187336511	28059.184486387	1.000000
AT1G10820	AT1G60670	0.2384	0.1634	0.6855	none	notTF	NA	NA	0.953000
AT4G19050	AT5G45510	0.291	0.4112	1.413	none	notTF	NA	NA	1.000000
AT3G03460	AT5G17510	0.1609	0.1483	0.9219	none	notTF	NA	NA	1.000000
AT2G21140	AT4G38770	0.184	0.2093	1.1374	both	notTF	0.848198649504289	36558.55322864	1.000000
AT2G17860	AT4G36010	0.1589	0.1361	0.8563	none	notTF	-0.0792895226358907	17687.9941824382	1.000000
AT2G44280	AT3G60070	0.1267	0.0874	0.6902	none	notTF	NA	NA	0.924000
AT1G26300	AT1G69030	0.1476	0.1072	0.7264	none	notTF	0.501423041020493	23243.5460460347	1.000000
AT1G05710	AT2G31730	0.3044	0.149	0.4893	none	TF	0.0459734426393765	30312.3396056577	0.928000
AT2G16700	AT4G34970	0.1127	0.1026	0.9097	mixed	notTF	0.164148524453649	34384.8376314076	1.000000
AT3G22530	AT4G14830	0.1913	0.1596	0.8342	none	notTF	NA	NA	1.000000
AT3G11770	AT5G06450	0.1848	0.2045	1.107	none	notTF	NA	NA	1.000000
AT1G19900	AT1G75620	0.1729	0.2048	1.1844	both	notTF	0.482255986389377	24580.8063630222	1.000000
AT1G14420	AT2G02720	0.1531	0.1769	1.1554	none	notTF	0.947378263093116	21345.7765651479	0.752000
AT2G22620	AT4G38030	0.1969	0.3272	1.6616	both	notTF	NA	NA	0.903000
AT2G22620	AT4G37950	0.2225	0.211	0.9485	both	notTF	0.261955805644166	20770.2534599505	1.000000
AT1G01710	AT4G00520	0.2996	0.2054	0.6854	none	notTF	0.158469834693183	36440.5283922681	1.000000
AT5G10470	AT5G65460	0.1715	0.0915	0.5336	none	notTF	0.173192411582533	37276.4369623741	0.883000
AT1G52030	AT3G21380	0.2756	0.4009	1.4545	both	notTF	NA	NA	1.000000
AT1G52030	AT3G16460	0.2954	0.4887	1.6542	both	notTF	NA	NA	1.000000
AT1G22190	AT1G78080	0.2351	0.1941	0.8257	none	TF	0.340200152446863	38052.1132063572	0.944000
AT2G21500	AT4G39140	0.2229	0.1733	0.7774	none	notTF	NA	NA	0.878000
AT1G25520	AT1G68650	0.1079	0.0714	0.6619	none	notTF	0.0985054112938075	39899.1175798341	0.868000
AT2G26060	AT4G32990	0.2344	0.1431	0.6105	none	notTF	NA	NA	1.000000
AT3G16650	AT4G15900	0.1849	0.1047	0.5661	mixed	notTF	0.257582521564861	25232.2858877824	1.000000
AT3G05130	AT5G27330	0.3939	0.2919	0.7411	none	notTF	0.665218393345443	22495.7287121559	0.907000
AT2G40990	AT3G56920	0.1819	0.1757	0.9661	mixed	notTF	NA	NA	0.511000
AT3G46460	AT5G59300	0.0368	0.0235	0.6394	none	notTF	0.533680811578969	38998.1198711913	0.898000
AT3G50900	AT5G66490	0.1499	0.2497	1.6656	none	notTF	0.367139663453313	30391.2581491498	1.000000
AT3G11550	AT5G06200	0.1031	0.0877	0.8509	none	notTF	0.906406524397999	25808.539341407	0.862000
AT3G11570	AT5G06230	0.1877	0.139	0.7406	none	notTF	NA	NA	1.000000
AT2G39410	AT3G55180	0.1172	0.2661	2.2712	both	notTF	0.048738816552333	22302.744496203	1.000000
AT3G48510	AT5G63350	0.2682	0.1742	0.6493	both	notTF	NA	NA	1.000000
AT3G03120	AT5G17060	0.057	0.0334	0.5853	none	notTF	0.313875761853328	31436.2268616335	1.000000
AT2G35960	AT3G52470	0.1177	0.111	0.9426	mixed	notTF	-0.303002011828463	32293.2838415845	0.932000
AT2G39900	AT3G55770	0.0872	0.0775	0.8888	none	notTF	0.129287452918232	39705.8161330234	1.000000
AT2G15500	AT4G34110	0.3157	0.2301	0.7289	none	notTF	-0.288626622235248	25586.7848180777	1.000000
AT1G04490	AT2G33360	0.349	0.3149	0.9024	none	notTF	0.0706009149317219	19459.4123706258	1.000000
AT1G13300	AT3G25790	0.2296	0.2413	1.0511	both	TF	0.852371988116433	24682.6428889786	0.643000
AT3G45000	AT5G22950	0.1561	0.1374	0.8803	mixed	notTF	0.0133186780463467	16786.85897215	1.000000
AT1G55530	AT3G13430	0.2627	0.2877	1.0952	none	notTF	0.247236432892785	39297.7851588912	1.000000
AT2G36320	AT3G52800	0.1461	0.1374	0.9406	none	notTF	0.506274503048539	41484.3646526625	1.000000
AT2G20440	AT4G28550	0.1347	0.083	0.6164	none	notTF	NA	NA	1.000000
AT3G45060	AT5G60770	0.0635	0.2	3.148	both	notTF	0.0732337508358066	29633.5797028883	0.884000
AT3G45060	AT5G60780	0.053	0.0571	1.0784	both	notTF	0.286756635046275	29633.5797028883	0.760000
AT1G15960	AT1G80830	0.0949	0.0767	0.8076	none	notTF	-0.57069785331197	27302.5206993344	1.000000
AT1G55140	AT3G13740	0.1974	0.1381	0.6994	none	notTF	NA	NA	0.864000
AT3G26910	AT5G41100	0.2389	0.1999	0.8366	none	notTF	0.671865761345529	30131.9744666181	0.895000
AT2G45470	AT3G60900	0.1598	0.0895	0.5604	mixed	notTF	-0.105725232253618	46028.2929869443	1.000000
AT1G52160	AT3G16260	0.2071	0.1538	0.7428	none	notTF	-0.0971449339315974	30954.6309609387	1.000000
AT1G04000	AT5G44060	0.3065	0.2368	0.7727	none	notTF	0.443368763622369	34246.1017269678	0.721000
AT4G17486	AT5G47310	0.2543	0.1394	0.5483	none	notTF	0.204205251349257	34816.3659090474	1.000000
AT2G45830	AT3G61290	0.2251	0.424	1.8833	both	notTF	NA	NA	0.952000
AT2G45830	AT3G61280	0.2678	0.4632	1.7295	both	notTF	NA	NA	1.000000
AT2G45830	AT3G61270	0.1943	0.1467	0.755	both	notTF	NA	NA	1.000000
AT3G49360	AT5G24410	0.1107	0.1832	1.6554	mixed	notTF	-0.322305121456894	32947.307593465	1.000000
AT3G49360	AT5G24400	0.186	0.282	1.5163	none	notTF	-0.174513375487529	32947.307593465	1.000000
AT3G49360	AT5G24420	0.1826	0.2163	1.1846	mixed	notTF	0.289458736843872	32947.307593465	1.000000
AT1G14960	AT2G01520	0.2215	0.1888	0.8527	both	notTF	0.539541565031196	25166.4634089206	1.000000
AT3G50000	AT5G67380	0.0665	0.0623	0.9375	none	notTF	0.771349305585306	41047.6841168148	1.000000
AT1G53190	AT3G15070	0.3184	0.2595	0.8152	none	notTF	NA	NA	0.753000
AT3G05230	AT5G27430	0.1003	0.0599	0.5975	none	notTF	0.697900916862735	35207.7354201452	0.856000
AT1G24140	AT1G70170	0.1729	0.1915	1.1074	both	notTF	0.0864614237043971	29571.8526574712	1.000000
AT2G22200	AT4G39780	0.2487	0.1875	0.7539	none	TF	0.220253816008757	24804.2632211931	0.939000
AT1G21880	AT1G77630	0.1819	0.1451	0.7978	none	notTF	0.69035133892471	36977.3827502577	0.822000
AT1G04710	AT2G33150	0.0998	0.0645	0.6463	none	notTF	0.00915798271746999	36048.5860808723	1.000000
AT1G16010	AT1G80900	0.1032	0.0636	0.6163	none	notTF	0.36469858148299	37005.1971117207	1.000000
AT1G18280	AT1G73550	0.3061	0.5142	1.6801	none	notTF	NA	NA	1.000000
AT1G18280	AT1G73560	0.3493	0.3394	0.9715	none	notTF	0.175595789313619	23697.110948089	1.000000
AT4G18050	AT5G46540	0.1401	0.1596	1.1391	both	notTF	0.0167489672087388	24415.1928998158	1.000000
AT1G10940	AT1G60940	0.056	0.0389	0.6934	none	notTF	0.337361774663466	37494.9154710222	1.000000
AT2G23060	AT4G37580	0.0862	0.0697	0.8088	mixed	notTF	0.153909242229561	22666.8575607797	1.000000
AT4G25160	AT5G51270	0.2798	0.2202	0.7872	none	notTF	0.652592305898922	18978.1930656254	1.000000
AT3G22520	AT4G14840	0.2258	0.1876	0.831	none	notTF	0.013559392042552	33847.2567277341	1.000000
AT3G09710	AT5G03040	0.2912	0.2201	0.7558	none	notTF	-0.245385328553462	23273.6695364876	1.000000
AT4G26620	AT5G55900	0.2259	0.1725	0.7636	none	notTF	0.348601506964376	35484.4081284766	1.000000
AT1G17500	AT1G72700	0.0871	0.0622	0.7143	none	notTF	0.746899329741591	31784.3746326989	1.000000
AT1G07450	AT2G29330	0.1743	0.2265	1.2994	mixed	notTF	-0.557458818451677	28932.1971748273	1.000000
AT2G39250	AT3G54990	0.288	0.2477	0.8602	mixed	TF	-0.150844198821974	26702.0603689853	1.000000
AT3G04990	AT5G27220	0.4169	0.5701	1.3674	mixed	notTF	0.0771100502253808	15782.6541873926	1.000000
AT4G20820	AT5G44440	0.1995	0.2305	1.1554	mixed	notTF	-0.0335958236810493	19774.9418905452	0.916000
AT4G20820	AT5G44410	0.2408	0.2402	0.9975	none	notTF	0.0816510228083304	19774.9418905452	1.000000
AT1G66660	AT5G37930	0.4865	0.4191	0.8614	none	notTF	0.441139086974452	30237.3333429669	1.000000
AT4G11480	AT4G23250	0.276	0.3327	1.2056	none	notTF	0.138498416113768	17831.1501821033	1.000000
AT3G46840	AT5G59100	0.1754	0.2115	1.206	both	notTF	NA	NA	1.000000
AT1G06080	AT2G31360	0.1374	0.1444	1.0511	mixed	notTF	-0.114854475765367	32570.9933401831	1.000000
AT1G13900	AT2G03450	0.1669	0.1647	0.987	none	notTF	0.227610345355826	36385.7866069648	1.000000
AT1G31940	AT2G35585	0.2149	0.1783	0.8296	mixed	notTF	-0.0925551257345777	37061.4933400151	1.000000
AT3G02560	AT5G16130	0.0899	0.0563	0.626	none	notTF	0.849254163530012	50235.7334067521	1.000000
AT4G19410	AT5G45280	0.1549	0.1312	0.8472	none	notTF	0.343158740000919	49346.1131844772	0.928000
AT1G09940	AT1G58290	0.115	0.0892	0.7759	none	notTF	0.0833306569949231	34081.9836518841	0.952000
AT2G45110	AT3G60570	0.2195	0.3046	1.3881	mixed	notTF	NA	NA	0.844000
AT3G10440	AT5G04320	0.3813	0.342	0.897	none	notTF	NA	NA	1.000000
AT1G23260	AT1G70660	0.1173	0.0679	0.5788	none	notTF	NA	NA	1.000000
AT1G30500	AT2G34720	0.2961	0.1703	0.5753	none	TF	NA	NA	0.940000
AT1G25450	AT1G68530	0.0542	0.0655	1.207	both	notTF	0.624738237364253	36013.6382303879	0.752000
AT5G08610	AT5G63630	0.2124	0.158	0.744	none	notTF	0.316382029393218	34771.6062220285	1.000000
AT1G11390	AT1G61640	0.2496	0.1788	0.7167	none	notTF	0.569796990090674	28378.1681800483	1.000000
AT1G26880	AT1G69620	0.0244	0.0189	0.7732	none	notTF	0.792444956020492	49084.5760371795	1.000000
AT1G24330	AT1G67530	0.159	0.1132	0.7121	none	notTF	0.375565482458435	27430.4621805107	1.000000
AT1G07300	AT2G29640	0.2459	0.1696	0.6895	none	notTF	NA	NA	1.000000
AT2G22660	AT4G37900	0.2476	0.204	0.8237	none	notTF	0.47412351616216	39861.1455513218	1.000000
AT1G25370	AT1G68340	0.3531	0.4358	1.2341	none	notTF	0.546128852546356	30667.2025116575	0.900000
AT1G25400	AT1G68440	0.2726	0.2662	0.9764	mixed	notTF	0.553531691012176	34886.4816401702	1.000000
AT3G28200	AT5G40150	0.1297	0.1341	1.0339	none	notTF	0.286992799056432	37642.2057086905	1.000000
AT5G08410	AT5G23440	0.3321	0.2949	0.8881	none	notTF	0.906245685481752	41189.1886177521	1.000000
AT3G29100	AT5G39510	0.1764	0.1187	0.6727	none	notTF	-0.068695991332715	22877.3131374467	1.000000
AT3G29100	AT5G39630	0.4308	0.3627	0.8419	mixed	notTF	0.45336445069775	22877.3131374467	1.000000
AT2G39390	AT3G55170	0.073	0.0401	0.5493	none	notTF	0.782630323742583	42494.4759381512	1.000000
AT4G04450	AT4G22070	0.1852	0.1481	0.7997	both	TF	0.48620602443322	21755.7876776389	0.908000
AT2G21580	AT4G39200	0.0365	0.0121	0.3318	none	notTF	0.709898116025612	40896.1949471299	1.000000
AT1G14890	AT2G01610	0.1961	0.1922	0.9804	both	notTF	0.48587196044454	31956.1548990597	0.876000
AT2G39770	AT3G55590	0.0782	0.0758	0.9693	mixed	notTF	-0.214621360066112	45570.0278285455	1.000000
AT4G26570	AT5G55990	0.0624	0.0494	0.7914	none	notTF	-0.106497016463802	38469.0595322322	1.000000
AT1G07900	AT2G28500	0.1111	0.1184	1.0659	none	notTF	NA	NA	0.841000
AT3G26932	AT5G41070	0.4448	0.2467	0.5546	none	notTF	0.529779848839838	20740.854508038	0.508000
AT1G29310	AT2G34250	0.0099	0.0065	0.6621	none	notTF	0.645947350698547	38481.7550786403	1.000000
AT3G05640	AT5G27930	0.1137	0.1014	0.8922	none	notTF	0.45222474898192	28505.1143961527	1.000000
AT2G44470	AT3G60140	0.2336	0.216	0.9244	both	notTF	0.0294381659195105	17130.9421332597	0.904000
AT2G46210	AT3G61580	0.1538	0.1286	0.8361	none	notTF	0.124089968968565	25075.2094359826	1.000000
AT2G38100	AT3G54140	0.2944	0.7941	2.6978	none	notTF	-0.0970792341326831	24207.9023316871	1.000000
AT1G06700	AT2G30730	0.1543	0.112	0.7256	none	notTF	-0.165612069593695	41147.1315876552	1.000000
AT1G06700	AT2G30740	0.0992	0.0634	0.639	none	notTF	0.364962637354845	41147.1315876552	1.000000
AT1G56150	AT3G12830	0.0756	0.1502	1.9867	mixed	notTF	0.445730237233874	28984.1596354133	1.000000
AT1G20870	AT1G76440	0.1932	0.4256	2.2033	none	notTF	NA	NA	1.000000
AT4G17660	AT5G47070	0.1884	0.174	0.9235	none	notTF	0.23703222407317	22210.1751746327	1.000000
AT2G22800	AT4G37790	0.1502	0.1245	0.8289	mixed	TF	0.46866146167204	24085.9246799582	0.680000
AT1G31340	AT2G35635	0.0226	0.0157	0.6976	none	notTF	NA	NA	1.000000
AT1G08250	AT2G27820	0.0837	0.1044	1.2472	none	notTF	0.479519680037486	31510.0263580743	1.000000
AT1G53890	AT3G14260	0.3133	0.3074	0.9812	mixed	notTF	NA	NA	1.000000
AT4G11190	AT4G23690	0.2536	0.2391	0.9429	both	notTF	0.67127107179285	23501.8690879595	1.000000
AT2G37770	AT3G53880	0.1677	0.1434	0.855	none	notTF	0.025570413496577	27210.7626351282	1.000000
AT3G02800	AT5G16480	0.1338	0.1215	0.9082	none	notTF	0.0296026177405013	29751.9829360544	0.952000
AT2G42470	AT3G58230	0.4465	0.5692	1.2747	both	notTF	NA	NA	1.000000
AT2G42470	AT3G58260	0.533	0.5538	1.0391	both	notTF	NA	NA	1.000000
AT1G54220	AT3G13930	0.1984	0.1107	0.558	none	notTF	0.305148208099524	34907.8489408543	1.000000
AT2G37160	AT3G53390	0.0921	0.0621	0.6744	none	notTF	0.0630019867377685	31599.220560849	0.946000
AT1G03130	AT4G02770	0.0547	0.031	0.5669	none	notTF	0.971815675601297	46300.6385742955	0.926000
AT5G08020	AT5G61000	0.1055	0.0822	0.7796	none	notTF	0.913605827173204	30618.8481855008	0.824000
AT2G24050	AT4G30680	0.2424	0.2544	1.0494	none	notTF	0.234857485141759	34148.0173300366	1.000000
AT1G08420	AT2G27210	0.0859	0.0461	0.5363	none	notTF	NA	NA	1.000000
AT2G42380	AT3G58120	0.1856	0.1337	0.7206	mixed	TF	0.625061639142877	22405.1618008172	0.872000
AT4G19920	AT5G44910	0.3489	0.5004	1.4341	mixed	notTF	NA	NA	1.000000
AT4G19920	AT5G44920	0.4466	0.4778	1.0699	mixed	notTF	NA	NA	1.000000
AT2G16200	AT4G34450	0.1874	0.1761	0.9397	mixed	notTF	-0.14404094370209	16676.2526903932	1.000000
AT3G12140	AT5G06780	0.261	0.1938	0.7427	none	notTF	0.662661723128083	34022.0459768757	0.884000
AT1G23730	AT1G70410	0.1754	0.1532	0.8733	mixed	notTF	-0.187900242035425	27642.5160290028	1.000000
AT1G49450	AT3G18950	0.1344	0.155	1.1535	mixed	notTF	NA	NA	1.000000
AT1G66410	AT5G37780	0.0309	0.027	0.8765	none	notTF	0.90221619393889	45446.2166433732	1.000000
AT2G22860	AT4G37720	0.3397	0.2443	0.719	mixed	notTF	NA	NA	0.932000
AT1G49760	AT3G19350	0.2861	0.4974	1.7384	none	notTF	-0.344122212465339	43811.8520608034	1.000000
AT2G42640	AT3G58640	0.3926	0.237	0.6036	none	notTF	-0.0932847940827961	25684.3448849276	1.000000
AT1G17360	AT1G72410	0.282	0.2525	0.8953	none	notTF	0.158261688556364	38238.7107962698	1.000000
AT1G64290	AT5G41720	0.4429	0.529	1.1945	both	notTF	0.65302786930979	24202.4141268344	1.000000
AT1G03457	AT4G03110	0.2038	0.1459	0.7157	none	notTF	0.431572746008268	25049.7054162714	0.717000
AT1G55920	AT3G13110	0.1283	0.1412	1.1005	none	notTF	0.57440437361917	38784.5538227063	0.914000
AT1G01700	AT4G00460	0.1208	0.0947	0.7834	none	notTF	0.158803751158933	16385.7448289772	1.000000
AT2G44930	AT3G60470	0.2226	0.4004	1.7988	both	notTF	-0.021660013370165	25153.3033274151	1.000000
AT5G10970	AT5G25160	0.2067	0.2139	1.0351	mixed	TF	0.628746849739697	24485.6829925068	0.595000
AT1G09980	AT1G58350	0.1589	0.0958	0.603	none	notTF	NA	NA	1.000000
AT1G30490	AT2G34710	0.1113	0.0753	0.6765	none	TF	0.481497115881096	34864.8334283525	0.868000
AT1G02380	AT4G01960	0.2929	0.1957	0.6682	none	notTF	NA	NA	0.944000
AT3G50840	AT5G66560	0.1688	0.1684	0.9978	none	notTF	NA	NA	1.000000
AT3G09590	AT5G02730	0.2338	0.2854	1.2206	none	notTF	0.578495965889652	20843.1656888759	0.935000
AT2G40150	AT3G55990	0.1375	0.1191	0.8663	none	notTF	NA	NA	1.000000
AT3G50740	AT5G66690	0.2167	0.2064	0.9527	both	notTF	0.467623059527998	31592.668418416	1.000000
AT4G26350	AT5G56420	0.4424	0.5089	1.1502	none	notTF	NA	NA	1.000000
AT2G37280	AT3G53480	0.1466	0.1148	0.7827	none	notTF	0.553906742776368	25056.3754857113	1.000000
AT1G19650	AT1G75370	0.2677	0.166	0.6202	none	notTF	0.357343927577388	31445.1891631092	1.000000
AT2G43700	AT3G59730	0.1997	0.2268	1.1358	none	notTF	0.190500929431338	22722.0323433561	1.000000
AT2G43700	AT3G59700	0.1585	0.224	1.4134	none	notTF	0.0578055181964781	22722.0323433561	1.000000
AT2G43700	AT3G59740	0.2064	0.2469	1.1962	none	notTF	NA	NA	1.000000
AT2G43700	AT3G59750	0.219	0.2603	1.1886	none	notTF	NA	NA	1.000000
AT1G12610	AT1G63030	0.18	0.1543	0.8574	mixed	TF	0.431254619629761	25134.6096462526	0.854000
AT1G05580	AT2G31910	0.1461	0.1958	1.3406	both	notTF	NA	NA	1.000000
AT2G24140	AT4G30830	0.3215	0.2548	0.7927	none	notTF	0.210867209694962	16157.6378839912	0.775000
AT4G12450	AT4G22560	0.2366	0.2011	0.8499	none	notTF	NA	NA	1.000000
AT2G39130	AT3G54830	0.3	0.2186	0.7285	none	notTF	NA	NA	1.000000
AT4G27950	AT5G53290	0.197	0.2705	1.3736	none	TF	NA	NA	0.793000
AT2G39790	AT3G55605	0.5488	0.3784	0.6894	mixed	notTF	0.0126283847990134	20321.0808241509	1.000000
AT1G02820	AT4G02380	0.3529	0.1954	0.5538	none	notTF	-0.134873715433701	32680.2699519556	0.936000
AT2G43790	AT3G59790	0.1701	0.1797	1.0563	none	notTF	-0.369372650035946	39767.7537499411	1.000000
AT1G52230	AT3G16140	0.0812	0.043	0.5294	none	notTF	0.990102838799701	50899.1802494184	0.761000
AT4G25500	AT5G52040	0.1649	0.1377	0.8355	none	notTF	0.582928376378845	36096.7115664038	0.834000
AT1G33480	AT4G10170	0.3282	1.0423	3.1752	none	notTF	NA	NA	1.000000
AT1G33480	AT4G10160	0.3981	0.3651	0.9171	mixed	notTF	NA	NA	1.000000
AT1G33480	AT4G10150	0.2912	0.2441	0.8385	none	notTF	NA	NA	1.000000
AT1G51500	AT3G21090	0.0849	0.0761	0.896	mixed	notTF	-0.0287500634423582	40920.3101270425	0.834000
AT1G51500	AT3G21080	0.38	0.4303	1.1324	none	notTF	0.00778530143567951	40920.3101270425	1.000000
AT5G08240	AT5G23160	0.3272	0.3402	1.0396	none	notTF	NA	NA	0.827000
AT1G30670	AT2G34820	0.3744	0.2311	0.6173	mixed	TF	NA	NA	0.397000
AT2G16750	AT4G35030	0.22	0.1644	0.7472	mixed	notTF	0.596325452660847	26457.13761867	0.952000
AT2G22330	AT4G39950	0.0875	0.0855	0.977	both	notTF	0.76945477591252	36141.8095987626	0.745000
AT5G10580	AT5G24790	0.1764	0.218	1.2359	both	notTF	NA	NA	1.000000
AT3G47190	AT5G58660	0.3295	0.2606	0.7909	both	notTF	NA	NA	1.000000
AT4G26260	AT5G56640	0.0828	0.0932	1.1248	both	notTF	0.685575719229953	22973.7560567428	1.000000
AT1G49580	AT3G19100	0.1248	0.0882	0.707	none	notTF	0.628343603275995	31245.7183905865	1.000000
AT1G04980	AT2G32920	0.2346	0.1288	0.549	none	notTF	0.5851909885621	33548.2412189991	0.880000
AT3G21465	AT4G15640	0.2182	0.1408	0.6454	none	notTF	NA	NA	0.758000
AT2G47690	AT3G62790	0.0132	0.0101	0.7641	none	notTF	0.538325294776632	35915.1419576288	1.000000
AT2G18180	AT4G36490	0.176	0.1015	0.5765	none	notTF	0.784655909350718	22431.4658306602	0.691000
AT3G02630	AT5G16240	0.1081	0.0685	0.6335	none	notTF	0.0597230762803733	39366.429792375	1.000000
AT2G44010	AT3G59880	0.1979	0.2192	1.1078	none	notTF	NA	NA	1.000000
AT5G07710	AT5G61390	0.2058	0.1922	0.9341	none	notTF	NA	NA	1.000000
AT2G47230	AT3G62300	0.4141	0.5376	1.2982	none	notTF	0.540440597147694	23348.6247533731	0.932000
AT1G18460	AT1G73920	0.1456	0.1183	0.8125	none	notTF	0.524902528545551	37667.0224677501	0.883000
AT2G45650	AT3G61120	0.1999	0.1869	0.9353	both	TF	0.18802324084713	19432.048631159	1.000000
AT3G11200	AT5G05610	0.1431	0.0809	0.5652	none	notTF	0.464628539512479	39760.3412852814	1.000000
AT1G19450	AT1G75220	0.0772	0.0486	0.6294	none	notTF	0.375418870753116	44787.0397074955	1.000000
AT1G11540	AT1G61740	0.3317	0.1883	0.5677	none	notTF	0.0067965669345042	33566.4478342254	1.000000
AT3G04930	AT5G28040	0.1045	0.1404	1.3432	none	notTF	NA	NA	0.880000
AT2G23170	AT4G37390	0.08	0.0829	1.0369	both	notTF	NA	NA	0.828000
AT2G14580	AT4G33710	0.1671	0.3038	1.818	both	notTF	0.0539795572473905	20518.4065523401	1.000000
AT2G14580	AT4G33720	0.128	0.2782	2.1735	both	notTF	-0.0760223410289623	20518.4065523401	1.000000
AT5G07070	AT5G58380	0.0719	0.0815	1.1341	none	notTF	0.233340106510978	26411.0914208529	1.000000
AT4G11140	AT4G23750	0.2579	0.2599	1.0075	none	TF	0.444521598713824	22552.8268024339	1.000000
AT1G07420	AT2G29390	0.0641	0.048	0.7486	none	notTF	0.374741147102191	37811.6224242554	1.000000
AT2G44080	AT3G59900	0.2332	0.2224	0.9536	none	notTF	0.60774088128841	34479.6799811553	0.658000
AT5G07880	AT5G61210	0.2486	0.2612	1.0509	none	notTF	-0.331878801996281	23577.2654222382	1.000000
AT3G05430	AT5G27650	0.3905	0.2744	0.7026	none	notTF	0.34188075164401	23989.2414851709	1.000000
AT3G01170	AT5G15260	0.2054	0.1482	0.7217	none	notTF	NA	NA	1.000000
AT1G14720	AT2G01850	0.1258	0.1338	1.0641	none	notTF	0.544643041315955	38017.4771448197	1.000000
AT3G04010	AT5G18220	0.0905	0.1242	1.3717	none	notTF	0.0551116795077373	27656.2694049161	1.000000
AT1G20130	AT1G75900	0.3182	0.429	1.3482	both	notTF	NA	NA	1.000000
AT2G37600	AT3G53740	0.1277	0.065	0.5089	none	notTF	0.768369680100583	40733.7723899806	1.000000
AT1G02940	AT4G02520	0.1369	0.4189	3.0613	mixed	notTF	NA	NA	1.000000
AT1G09040	AT1G09050	0.4862	0.0427	0.0879	none	notTF	NA	NA	1.000000
AT1G11700	AT1G61930	0.1955	0.1384	0.7077	none	notTF	0.377742886704693	23760.111599655	0.868000
AT3G09690	AT5G02970	0.1775	0.1193	0.6719	none	notTF	NA	NA	0.723000
AT3G49290	AT5G24310	0.1326	0.0867	0.6535	none	notTF	NA	NA	0.930000
AT1G16390	AT1G79360	0.1682	0.2093	1.2445	both	notTF	-0.221725700355687	28131.6666441863	1.000000
AT1G49620	AT3G19150	0.3762	0.3518	0.9351	none	notTF	NA	NA	0.803000
AT1G67090	AT5G38430	0.1068	0.0394	0.3691	none	notTF	NA	NA	0.772000
AT1G67090	AT5G38420	0.1481	0.0483	0.326	none	notTF	NA	NA	0.815000
AT1G67090	AT5G38410	0.1487	0.0483	0.3249	none	notTF	NA	NA	0.765000
AT2G44770	AT3G60260	0.1166	0.0719	0.6168	none	notTF	0.285532153040003	36126.1429065338	1.000000
AT3G27010	AT5G41030	0.3946	0.315	0.7981	none	TF	NA	NA	0.892000
AT3G46990	AT5G58930	0.2629	0.198	0.7531	none	notTF	NA	NA	1.000000
AT2G19110	AT4G30120	0.1557	0.1861	1.1954	none	notTF	0.257742981727201	30835.4098869888	1.000000
AT2G19110	AT4G30110	0.2117	0.1872	0.8841	none	notTF	0.147081667893375	30835.4098869888	1.000000
AT2G41840	AT3G57490	0.0975	0.083	0.8522	none	notTF	0.672988024541395	51917.7916463593	0.865000
AT1G15540	AT1G80320	0.1354	0.411	3.0361	mixed	notTF	NA	NA	1.000000
AT1G33050	AT4G10470	0.4256	0.3297	0.7746	none	notTF	-0.0628532873267759	34834.3039174711	1.000000
AT4G11960	AT4G22890	0.1503	0.1019	0.6777	none	notTF	0.819008760522283	36692.5073826976	1.000000
AT1G22520	AT1G72170	0.3559	0.1565	0.4396	none	notTF	0.814936000919264	42549.7402487825	1.000000
AT2G40320	AT3G55990	0.1553	0.5072	3.2658	none	notTF	NA	NA	1.000000
AT5G08330	AT5G23280	0.1564	0.1836	1.1742	none	TF	NA	NA	0.741000
AT1G48630	AT3G18130	0.0807	0.0435	0.5393	none	notTF	0.89740281371677	48313.1050793751	1.000000
AT2G47040	AT3G62170	0.151	0.1677	1.1101	both	notTF	NA	NA	0.797000
AT2G47040	AT3G62180	0.3194	0.7441	2.3297	both	notTF	NA	NA	1.000000
AT2G41340	AT3G57080	0.165	0.1725	1.0452	none	notTF	0.40037880222482	21545.9729390992	1.000000
AT1G22400	AT1G78270	0.1622	0.2396	1.4771	none	notTF	0.429367174508296	33937.3735045362	1.000000
AT1G12120	AT1G62530	0.3733	0.2724	0.7297	mixed	notTF	-0.435973677815275	35884.3113258703	1.000000
AT1G48540	AT3G17920	0.2731	0.177	0.6483	none	notTF	NA	NA	1.000000
AT1G18570	AT1G74080	0.294	0.2533	0.8615	both	TF	0.254781140200871	31217.5978038868	1.000000
AT4G25410	AT5G51790	0.2483	0.192	0.7732	both	TF	NA	NA	1.000000
AT3G16780	AT4G16030	0.2847	0.2862	1.0055	mixed	notTF	-0.0273669119750062	43733.1696710818	0.893000
AT3G11720	AT5G06440	0.5199	0.3334	0.6414	none	notTF	NA	NA	1.000000
AT4G04860	AT4G21810	0.0323	0.0305	0.9442	none	notTF	0.491854039699584	35854.3582571876	0.936000
AT3G01190	AT5G15180	0.1793	0.1804	1.0065	both	notTF	0.877390115455809	25474.3494427256	1.000000
AT3G02990	AT5G16820	0.2339	0.187	0.7997	none	TF	0.300800020119011	26610.3390026387	1.000000
AT3G24300	AT4G13510	0.0755	0.1037	1.3742	mixed	notTF	NA	NA	0.862000
AT4G26130	AT5G56980	0.2124	0.2277	1.0721	none	notTF	-0.129822963487209	33584.2222266315	0.878000
AT1G63600	AT5G41300	0.2896	0.4182	1.4438	both	notTF	NA	NA	1.000000
AT1G63600	AT5G41280	0.2601	0.3935	1.5133	mixed	notTF	0.139231095922588	19602.788668115	1.000000
AT1G63600	AT5G41290	0.3638	0.4726	1.299	both	notTF	NA	NA	1.000000
AT3G43600	AT5G20960	0.1346	0.2456	1.8249	none	notTF	0.532489628803685	32007.3921858153	1.000000
AT3G10470	AT5G04390	0.1763	0.1575	0.8935	both	TF	0.714896388805313	25410.810893891	0.300000
AT3G23840	AT4G13840	0.3732	0.2174	0.5824	both	notTF	0.514670829544644	27300.7014634154	1.000000
AT1G02050	AT4G00040	0.1809	0.1302	0.7199	none	notTF	0.356546982876857	26585.9346444932	1.000000
AT2G18300	AT4G36540	0.3003	0.2075	0.6909	none	TF	0.864714389215374	32097.3734782429	0.819000
AT2G17780	AT4G35920	0.1708	0.1439	0.8429	none	notTF	NA	NA	1.000000
AT3G06140	AT5G19080	0.1956	0.1784	0.9118	none	notTF	NA	NA	1.000000
AT3G45580	AT5G60250	0.3276	0.3725	1.1369	both	notTF	NA	NA	1.000000
AT1G48450	AT3G17800	0.1653	0.1519	0.9189	none	notTF	0.597536925968123	44167.4497819275	1.000000
AT1G15600	AT1G80400	0.2779	0.3726	1.3409	mixed	notTF	0.0745688893904176	23956.4184495625	1.000000
AT4G25700	AT5G52570	0.208	0.1272	0.6115	none	notTF	0.726631944515399	42377.8083656149	1.000000
AT2G17150	AT4G35270	0.2457	0.1481	0.6028	none	TF	NA	NA	1.000000
AT1G32270	AT2G35460	0.2707	0.436	1.6108	both	notTF	0.630855344038661	20507.387438304	1.000000
AT2G43090	AT3G58990	0.1688	0.195	1.1547	none	notTF	0.241447394422011	44731.205284932	1.000000
AT1G22050	AT1G77870	0.2125	0.1583	0.7452	none	notTF	-0.0729710900123631	33911.2172516605	1.000000
AT1G04030	AT5G44040	0.3344	0.3029	0.9058	none	notTF	NA	NA	0.948000
AT1G20120	AT1G75900	0.3558	0.4382	1.2318	both	notTF	0.248279605444175	21968.2374524987	1.000000
AT1G20120	AT1G75880	0.3872	0.4417	1.1405	both	notTF	0.725896282327886	21968.2374524987	1.000000
AT1G20120	AT1G75890	0.343	0.4283	1.2486	both	notTF	0.587120993890541	21968.2374524987	1.000000
AT1G27100	AT1G69890	0.1498	0.176	1.1748	none	notTF	0.590776012932658	39555.436293512	1.000000
AT1G27100	AT1G69900	0.2624	0.4078	1.5539	none	notTF	NA	NA	1.000000
AT2G15830	AT4G33960	0.2251	0.2232	0.9916	none	notTF	0.302878288074665	25659.3090595208	1.000000
AT2G24290	AT4G30990	0.3627	0.9277	2.5579	none	notTF	-0.0468032138580833	30928.907849653	1.000000
AT2G47640	AT3G62840	0.0049	0.0039	0.7905	none	notTF	0.477253168505526	32918.043724232	1.000000
AT3G45420	AT5G60320	0.2544	0.2386	0.9378	none	notTF	0.138925294205053	19771.9419401189	1.000000
AT1G48260	AT3G17510	0.1435	0.1305	0.9091	none	notTF	0.171328821352048	28205.0245234908	0.862000
AT1G19700	AT1G75430	0.3015	0.5037	1.6705	none	TF	-0.120278255506802	28013.4164305093	1.000000
AT1G19700	AT1G75410	0.2547	0.2009	0.7889	none	TF	0.663654662499526	28013.4164305093	0.663000
AT2G20030	AT4G28890	0.2003	0.2032	1.0148	none	notTF	0.82596827713527	19170.3146656647	1.000000
AT1G07730	AT2G28670	0.1645	0.2132	1.2962	none	notTF	NA	NA	1.000000
AT1G06030	AT2G31390	0.0757	0.0689	0.91	none	notTF	NA	NA	1.000000
AT1G50740	AT3G20510	0.2251	0.1116	0.496	none	notTF	0.404830231571211	40981.0949387273	1.000000
AT1G11100	AT1G61140	0.3779	0.2307	0.6103	none	notTF	0.549475233653161	25853.1826389234	0.800000
AT3G11430	AT5G06090	0.1128	0.1136	1.0066	both	notTF	NA	NA	0.927000
AT3G23000	AT4G14580	0.1478	0.1444	0.977	none	notTF	0.406715917922384	41345.5331834566	0.853000
AT1G16610	AT1G79100	0.4794	0.3543	0.7391	none	notTF	0.140502428370292	36844.5341982212	1.000000
AT2G16730	AT4G35010	0.0923	0.085	0.9207	both	notTF	0.911768130770632	19060.7180134806	0.857000
AT1G02580	AT4G02020	0.3844	0.3901	1.0149	mixed	TF	-0.254009607062746	25046.7828711666	1.000000
AT1G12900	AT3G26650	0.0848	0.0533	0.6288	none	notTF	0.963505511447417	47516.2720860046	0.928000
AT1G50400	AT3G20000	0.3301	0.2212	0.6701	none	notTF	0.159817047100519	27079.6437372638	0.903000
AT1G23080	AT1G70940	0.0619	0.0746	1.2059	none	notTF	0.750835128345876	33516.7616641667	0.768000
AT3G44850	AT5G22840	0.1295	0.1041	0.8034	none	notTF	0.62225134055753	30293.19599161	1.000000
AT1G17750	AT1G73080	0.3241	0.221	0.6817	none	notTF	0.586850538176211	23420.2734371716	1.000000
AT3G04290	AT5G18430	0.0776	0.2455	3.1649	both	notTF	0.660970330900599	37358.2218966215	1.000000
AT2G47090	AT3G62240	0.3086	0.213	0.6904	none	notTF	NA	NA	0.212000
AT1G16840	AT1G78890	0.2872	0.1878	0.6539	none	notTF	0.569719237124506	37477.1174108001	1.000000
AT1G04040	AT5G44020	0.1859	0.19	1.0217	mixed	notTF	0.77660182519757	42671.5412506998	1.000000
AT3G51020	AT5G66370	0.2855	0.2324	0.8141	mixed	notTF	NA	NA	0.773000
AT5G09740	AT5G64610	0.0771	0.0656	0.8511	none	notTF	0.486602040374556	31070.3559856712	0.884000
AT3G08930	AT5G01460	0.0452	0.0229	0.5056	none	notTF	0.350731900702931	43340.0342408994	1.000000
AT3G46090	AT5G59820	0.3051	0.2735	0.8963	mixed	TF	NA	NA	0.794000
AT2G36190	AT3G52600	0.1753	0.1611	0.9189	both	notTF	0.808567562804865	22789.7211905493	0.742000
AT3G27630	AT5G40460	0.2878	0.3067	1.0658	none	notTF	NA	NA	0.710000
AT1G04300	AT5G43560	0.3058	0.2142	0.7004	none	notTF	0.670611329192067	34739.3061133239	1.000000
AT1G02650	AT4G02100	0.2092	0.174	0.832	none	notTF	NA	NA	0.946000
AT3G05290	AT5G27520	0.1105	0.0703	0.6364	none	notTF	0.671592440248438	33818.6357748839	1.000000
AT2G40960	AT3G56680	0.3274	0.2208	0.6745	none	notTF	0.475569110253034	28263.3705398338	1.000000
AT3G04980	AT5G27240	0.5196	0.4142	0.7971	none	notTF	0.620205273391436	24001.9677233055	1.000000
AT4G26140	AT5G56870	0.1335	0.108	0.8089	none	notTF	0.309650460301025	22563.7052886493	1.000000
AT2G19570	AT4G29620	0.4151	0.3594	0.8658	mixed	notTF	0.0356306961069883	33663.4304043276	1.000000
AT2G19570	AT4G29650	0.4058	0.3813	0.9398	mixed	notTF	-0.10513969720398	33663.4304043276	1.000000
AT2G19570	AT4G29610	0.3858	0.3465	0.8981	mixed	notTF	-0.429547697841286	33663.4304043276	1.000000
AT2G19570	AT4G29600	0.3227	0.3431	1.0631	mixed	notTF	-0.0340780648146759	33663.4304043276	1.000000
AT2G19570	AT4G29640	0.3835	0.4089	1.0662	mixed	notTF	-0.0685376398317657	33663.4304043276	1.000000
AT2G19570	AT4G29630	0.4663	0.3872	0.8304	mixed	notTF	0.182029659450537	33663.4304043276	1.000000
AT3G04830	AT5G28220	0.1476	0.0974	0.6601	none	notTF	0.545904926879687	38308.7790713575	1.000000
AT1G54020	AT3G14220	0.1851	0.5008	2.7058	mixed	notTF	0.010960104123876	21923.342523179	1.000000
AT1G54020	AT3G14210	0.1927	0.2223	1.1536	both	notTF	0.0231771739240844	21923.342523179	1.000000
AT4G26850	AT5G55120	0.1067	0.1343	1.258	none	notTF	0.216985385427698	43662.240492274	1.000000
AT1G07530	AT2G29060	0.1887	0.1678	0.8896	none	TF	NA	NA	1.000000
AT3G09940	AT5G03630	0.2105	0.1515	0.7195	mixed	notTF	0.740751511508291	28105.2942453741	1.000000
AT1G29920	AT2G34420	0.0431	0.0203	0.4698	none	notTF	NA	NA	0.730000
AT5G11060	AT5G25220	0.0888	0.0729	0.8205	mixed	TF	0.735435834679581	32207.1682461545	1.000000
AT3G44350	AT5G22380	0.198	0.1855	0.9369	both	TF	0.716674156408196	20055.1149762676	0.682000
AT1G04760	AT2G32670	0.0871	0.0495	0.5688	none	notTF	0.645389841684014	25387.8967359223	1.000000
AT4G18660	AT5G45830	0.1627	0.3169	1.9473	both	notTF	NA	NA	1.000000
AT2G22190	AT4G39770	0.1486	0.1185	0.7979	both	notTF	0.505366366148502	31040.3932316582	0.695000
AT2G25940	AT4G32940	0.1555	0.1089	0.7	none	notTF	0.35660728577684	25530.5540484926	1.000000
AT2G38970	AT3G54780	0.2068	0.1439	0.696	none	notTF	NA	NA	0.954000
AT1G04860	AT2G32780	0.3318	0.2572	0.7752	none	notTF	-0.0581885015244945	34828.088141895	1.000000
AT3G24120	AT4G13640	0.1328	0.0971	0.7316	none	TF	0.254420114107988	33295.0050243486	1.000000
AT4G17580	AT5G47120	0.2232	0.222	0.9944	mixed	notTF	-0.312593740975122	25478.4629528169	1.000000
AT4G17580	AT5G47130	0.4084	0.3795	0.9291	both	notTF	0.638096536530349	25478.4629528169	1.000000
AT1G19200	AT1G74940	0.3759	0.327	0.8699	none	notTF	-0.228813744098299	30781.640991974	0.956000
AT3G10880	AT5G05180	0.3364	0.3943	1.172	none	notTF	0.6287268347301	16406.7985676348	1.000000
AT4G05000	AT4G21560	0.0366	0.0483	1.3203	none	notTF	0.431535007933763	34918.9880402537	1.000000
AT1G16380	AT1G79400	0.192	0.1664	0.867	mixed	notTF	0.68279090771469	21343.2938833503	0.756000
AT2G40110	AT3G55890	0.2237	0.1507	0.6737	mixed	notTF	0.709868884246079	32011.38685075	1.000000
AT1G11510	AT1G61730	0.3247	0.4198	1.2927	mixed	notTF	NA	NA	1.000000
AT4G17190	AT5G47770	0.0981	0.0559	0.5699	none	notTF	0.722754322732136	32321.8663340196	1.000000
AT1G11070	AT1G61080	0.3678	0.2937	0.7986	mixed	notTF	0.0931626410635481	19967.5591618681	1.000000
AT1G30400	AT2G34660	0.142	0.0731	0.5149	none	notTF	0.678808320725871	40890.6739562073	1.000000
AT3G27240	AT5G40810	0.0689	0.0369	0.5361	none	notTF	0.552245758009204	43812.0711261211	1.000000
AT2G37890	AT3G53940	0.2387	0.1508	0.6321	none	notTF	0.743172874418741	26923.6002875388	1.000000
AT1G22280	AT1G78200	0.2728	0.1958	0.7177	none	notTF	0.352657964751037	39927.2403162502	1.000000
AT4G17483	AT5G47330	0.2754	0.2641	0.9592	none	notTF	-0.123459602432277	22221.6675621903	0.825000
AT5G09440	AT5G64260	0.129	0.1091	0.8454	none	notTF	0.28628944193193	38963.6179072089	0.827000
AT2G41070	AT3G56850	0.1667	0.1487	0.8921	none	TF	0.527936667970977	21778.8354878696	1.000000
AT1G52140	AT3G16330	0.1873	0.1896	1.0124	both	notTF	0.301329919133252	30993.6424647187	0.872000
AT3G10480	AT5G04400	0.308	0.3172	1.0298	none	TF	NA	NA	1.000000
AT1G01020	AT4G01510	0.2638	0.2173	0.8237	none	notTF	NA	NA	1.000000
AT1G35470	AT4G09340	0.2724	0.1943	0.7133	none	notTF	0.545928896604418	32445.4586240228	1.000000
AT1G07370	AT2G29570	0.0147	0.0166	1.1273	none	notTF	0.860258040778589	38026.6261902528	0.613000
AT1G15950	AT1G80820	0.0936	0.1036	1.1068	mixed	notTF	0.326303947529184	43306.1017074087	1.000000
AT2G37790	AT3G53880	0.1699	0.1431	0.8419	none	notTF	0.280056196278719	35827.9410431006	1.000000
AT3G02790	AT5G16470	0.0623	0.0938	1.5058	none	TF	0.455270600902354	38762.9318521654	1.000000
AT2G45760	AT3G61190	0.1586	0.2819	1.7772	mixed	notTF	NA	NA	1.000000
AT3G46720	AT5G59590	0.2642	0.2351	0.8898	none	notTF	0.245705145296679	18656.2180364026	1.000000
AT5G08350	AT5G23350	0.1274	0.1474	1.1574	none	notTF	NA	NA	0.918000
AT5G08350	AT5G23370	0.162	0.126	0.7781	mixed	notTF	NA	NA	0.952000
AT5G08350	AT5G23360	0.1631	0.1321	0.81	mixed	notTF	NA	NA	0.892000
AT1G56190	AT3G12780	0.1219	0.0593	0.4865	none	notTF	0.858841825533946	46592.1014939338	1.000000
AT3G28500	AT5G40040	0.1646	0.171	1.039	both	notTF	0.508928166857999	33156.6376493214	1.000000
AT1G05810	AT2G31680	0.0544	0.0593	1.0898	none	notTF	0.506986259950574	33792.2447880337	1.000000
AT3G45320	AT5G60330	0.3989	0.2589	0.6491	none	notTF	NA	NA	0.927000
AT4G26430	AT5G56280	0.1171	0.0688	0.5871	none	notTF	0.581550303274522	32910.2806276857	0.871000
AT3G51180	AT5G66270	0.3872	0.3652	0.9432	none	notTF	NA	NA	1.000000
AT5G09260	AT5G63880	0.09	0.0507	0.5638	none	notTF	NA	NA	1.000000
AT3G09020	AT5G01250	0.1645	0.1731	1.0528	none	notTF	NA	NA	1.000000
AT1G48240	AT3G17440	0.0599	0.0424	0.7069	none	notTF	0.473704058242546	31939.803341573	0.889000
AT4G18730	AT5G45775	0.0047	0.0024	0.5036	none	notTF	NA	NA	0.922000
AT1G06960	AT2G30260	0.1256	0.0874	0.6961	none	notTF	0.310260360900747	33616.1271942422	1.000000
AT2G19120	AT4G30100	0.2208	0.1157	0.5238	none	notTF	NA	NA	0.868000
AT1G51060	AT3G20670	0.0975	0.0454	0.4656	none	notTF	0.743333575463209	44041.3426516749	0.847000
AT5G12150	AT5G19390	0.1517	0.1894	1.2485	none	notTF	NA	NA	1.000000
AT3G09240	AT5G01060	0.1776	0.133	0.7493	none	notTF	0.611159702882012	20813.1335474191	0.908000
AT1G02890	AT4G02480	0.1896	0.1121	0.5913	none	notTF	0.683966596935265	34759.2138752099	1.000000
AT3G05790	AT5G26860	0.1711	0.1213	0.7092	none	notTF	0.379585845140207	18349.0137860487	1.000000
AT1G33120	AT4G10450	0.0518	0.0771	1.4893	none	notTF	NA	NA	1.000000
AT1G02980	AT4G02570	0.2072	0.1803	0.87	mixed	notTF	-0.240443274589981	17683.1759964981	1.000000
AT2G15480	AT4G34131	0.1957	0.2308	1.179	none	notTF	NA	NA	1.000000
AT3G16860	AT4G16120	0.1247	0.1647	1.3208	none	notTF	-0.101353080579966	30260.8927554728	1.000000
AT3G22630	AT4G14800	0.0557	0.0507	0.9111	none	notTF	0.76734216478798	42255.182006823	0.960000
AT1G06680	AT2G30790	0.0497	0.0435	0.8751	none	notTF	0.729281170961097	51775.1990057327	0.894000
AT1G18980	AT1G74820	0.3123	0.3224	1.0325	mixed	notTF	-0.0580240983271327	26548.5533452008	1.000000
AT3G06830	AT5G49180	0.1489	0.1798	1.2072	mixed	notTF	0.426643025173003	18443.909825816	1.000000
AT3G01620	AT5G14480	0.1077	0.1016	0.9436	none	notTF	NA	NA	1.000000
AT3G06490	AT5G49620	0.1627	0.1629	1.0012	both	TF	0.587219639168245	20401.146555965	1.000000
AT2G40270	AT3G56050	0.3011	0.2235	0.7424	none	notTF	0.723238099439656	35736.4952153785	1.000000
AT1G54160	AT3G14020	0.3976	0.3059	0.7694	none	TF	0.638203385656204	26396.4670629839	1.000000
AT1G56110	AT3G12860	0.0708	0.0732	1.0338	none	notTF	0.784134231576962	42190.9236482497	0.912000
AT1G14510	AT2G02470	0.1388	0.0878	0.6324	none	notTF	0.443181067218357	41721.7498937044	1.000000
AT2G17680	AT4G35710	0.2626	0.2258	0.8597	both	notTF	0.354345942751315	18236.5804024214	0.887000
AT2G17680	AT4G35690	0.2878	0.2257	0.7844	both	notTF	0.47495880588232	18236.5804024214	0.757000
AT2G17680	AT4G35720	0.2141	0.6078	2.8389	both	notTF	0.194632755294512	18236.5804024214	1.000000
AT2G21490	AT4G39130	0.2681	0.3609	1.3461	both	notTF	0.796545545907947	21624.9902044104	1.000000
AT3G01300	AT5G15080	0.1223	0.0856	0.6999	none	notTF	NA	NA	1.000000
AT1G15280	AT1G80000	0.4004	0.2724	0.6803	none	notTF	0.358112721279777	32056.2211867997	1.000000
AT1G19010	AT1G74860	0.3887	0.3185	0.8192	none	notTF	0.279571382549843	28871.0771963997	0.881000
AT5G07820	AT5G61260	0.3714	0.3878	1.0442	none	notTF	0.556890254527269	22084.6186131328	1.000000
AT1G15010	AT2G01300	0.1998	0.2322	1.1622	none	notTF	0.731961245642568	34730.9139811973	1.000000
AT1G52410	AT3G15960	0.2961	0.4495	1.518	mixed	notTF	NA	NA	0.704000
AT1G52410	AT3G15950	0.3978	0.2721	0.6839	none	notTF	-0.434663521688261	29849.1424085372	1.000000
AT2G45960	AT3G61430	0.0958	0.0757	0.7899	none	notTF	0.816691439352673	51367.3413975031	1.000000
AT3G45610	AT5G60200	0.2136	0.2058	0.9634	both	TF	0.433286106250492	24976.662655719	0.807000
AT1G06800	AT2G30550	0.1372	0.146	1.0638	mixed	notTF	0.478675624757709	26904.9957284601	1.000000
AT1G15910	AT1G80790	0.2481	0.2544	1.0257	none	notTF	NA	NA	1.000000
AT1G52830	AT3G15540	0.2508	0.2289	0.9127	both	TF	0.45069036289914	27825.2683447408	0.623000
AT1G18170	AT1G73655	0.3268	0.2737	0.8374	none	notTF	0.932523221874268	34255.5560549831	0.938000
AT2G22690	AT4G37880	0.1766	0.1673	0.9473	none	notTF	0.315417273658336	35268.136480733	0.946000
AT1G17880	AT1G73230	0.0835	0.0465	0.5571	none	TF	0.833390300083172	49040.3372763571	1.000000
AT2G24700	AT4G31650	0.3653	0.4722	1.2925	mixed	TF	NA	NA	1.000000
AT2G24700	AT4G31640	0.4525	0.5125	1.1326	mixed	TF	NA	NA	1.000000
AT2G24700	AT4G31660	0.1912	0.2986	1.5618	mixed	TF	NA	NA	1.000000
AT3G04350	AT5G18490	0.1347	0.1222	0.9067	none	notTF	0.509098554155342	34580.8663624639	0.882000
AT4G26960	AT5G54970	0.2242	0.301	1.3428	none	notTF	NA	NA	1.000000
AT2G45740	AT3G61070	0.1187	0.0897	0.7551	none	notTF	-0.0118619424808805	42396.4790364246	1.000000
AT2G39300	AT3G55060	0.2843	0.2097	0.7378	none	notTF	0.532245875828936	18623.8465642163	1.000000
AT1G66860	AT5G38200	0.1091	0.1124	1.0302	mixed	notTF	NA	NA	1.000000
AT4G27020	AT5G54870	0.1359	0.1008	0.7419	none	notTF	NA	NA	1.000000
AT2G24360	AT4G31170	0.0759	0.065	0.8565	none	notTF	0.700526358532328	41376.8565088494	0.914000
AT3G48860	AT5G23700	0.2375	0.1448	0.6099	none	notTF	NA	NA	0.735000
AT2G25160	AT4G31970	0.1269	0.5219	4.1121	both	notTF	0.105613174127067	24446.3966456127	0.762000
AT1G07520	AT2G29060	0.2768	0.4881	1.7634	none	TF	NA	NA	1.000000
AT1G08060	AT2G28240	0.5076	0.5483	1.0802	none	notTF	0.480537353878255	31462.3369846401	1.000000
AT3G09980	AT5G03660	0.2003	0.1212	0.6049	none	notTF	0.552744731898256	34112.0940203405	1.000000
AT2G19830	AT4G29160	0.1486	0.0903	0.6076	none	notTF	0.365234188278814	33996.7757482961	0.894000
AT2G47950	AT3G62990	0.358	0.317	0.8855	both	notTF	NA	NA	1.000000
AT1G02720	AT4G02130	0.1297	0.1153	0.8888	none	notTF	0.31149802068454	31566.3625197638	1.000000
AT3G28580	AT5G40010	0.162	0.1417	0.8746	mixed	notTF	0.646342076970187	17804.5791571043	1.000000
AT2G25340	AT4G32150	0.1134	0.0831	0.7329	mixed	notTF	-0.0552969051530466	19133.3093069716	1.000000
AT2G25580	AT4G32450	0.4022	0.4326	1.0756	none	notTF	0.177787581469241	27086.3013658036	1.000000
AT1G17615	AT1G72920	0.3719	0.2837	0.7628	mixed	notTF	0.0971424634045517	16042.6132164133	1.000000
AT1G17615	AT1G72910	0.3161	0.3288	1.04	mixed	notTF	NA	NA	1.000000
AT1G17615	AT1G72950	0.2032	0.2495	1.228	mixed	notTF	0.350596535035355	16042.6132164133	1.000000
AT1G17615	AT1G72940	0.2976	0.2765	0.9293	mixed	notTF	0.0433419328364403	16042.6132164133	1.000000
AT1G17615	AT1G72890	0.2494	0.3013	1.2083	mixed	notTF	0.0933813493582893	16042.6132164133	1.000000
AT1G17615	AT1G72900	0.3115	0.2839	0.9116	mixed	notTF	0.0425423165872739	16042.6132164133	1.000000
AT3G07310	AT5G48590	0.1944	0.1881	0.9673	none	notTF	0.835925498255015	39335.2818160636	1.000000
AT1G15870	AT1G80720	0.2607	0.1511	0.5798	none	notTF	0.701950177639982	21193.953453347	1.000000
AT3G02380	AT5G15850	0.2289	0.1841	0.8045	none	TF	0.858853602184611	33236.4795819687	1.000000
AT3G02380	AT5G15840	0.285	0.1846	0.6479	none	TF	0.370849145748635	33236.4795819687	0.727000
AT2G37620	AT3G53750	0.002	0.0012	0.5887	none	notTF	NA	NA	0.946000
AT3G22170	AT4G15090	0.1042	0.3479	3.3398	none	TF	0.331473042287803	35790.1110967875	0.797000
AT2G24550	AT4G31510	0.2741	0.2087	0.7614	none	notTF	NA	NA	0.500000
AT4G17520	AT5G47210	0.2384	0.2272	0.9528	none	notTF	0.862104420709656	40330.1787761674	1.000000
AT2G47260	AT3G62340	0.375	0.3043	0.8113	both	TF	NA	NA	1.000000
AT1G03170	AT4G02810	0.3504	0.2443	0.6972	mixed	notTF	-0.0548224318846249	32989.6440407253	0.780000
AT1G15800	AT1G80610	0.2646	0.1902	0.7186	none	notTF	NA	NA	0.816000
AT2G17640	AT4G35640	0.1745	0.1203	0.6893	mixed	notTF	NA	NA	1.000000
AT2G23680	AT4G37220	0.4106	0.4224	1.0287	none	notTF	0.0528949180476416	27556.8513347576	0.903000
AT1G49840	AT3G19540	0.1192	0.1054	0.8844	none	notTF	0.0980921173315411	33176.7560063281	0.958000
AT2G20800	AT4G28220	0.1279	0.313	2.4469	mixed	notTF	-0.110558178228717	25428.4104428821	1.000000
AT1G20450	AT1G76180	0.1603	0.1911	1.192	none	notTF	0.720894941762918	47854.3490411136	1.000000
AT1G04220	AT5G43760	0.0893	0.0684	0.7657	both	notTF	0.00280450701246658	24590.5990462365	1.000000
AT4G04710	AT4G21940	0.2456	0.1989	0.8099	none	notTF	NA	NA	1.000000
AT3G43220	AT5G20840	0.1855	0.1272	0.6859	none	notTF	0.569050418280132	35042.0326780828	1.000000
AT2G42080	AT3G58020	0.4345	0.2454	0.5649	none	notTF	NA	NA	1.000000
AT4G27890	AT5G53400	0.1882	0.1642	0.8721	none	notTF	0.0975793154425545	22933.5271731135	1.000000
AT5G09540	AT5G64360	0.2343	0.2025	0.8641	none	notTF	NA	NA	1.000000
AT4G25480	AT5G51990	0.1631	0.2277	1.3959	none	TF	0.49911973435183	24097.291939476	1.000000
AT2G18130	AT4G36350	0.0716	0.21	2.9347	both	notTF	NA	NA	1.000000
AT4G17900	AT5G46710	0.3502	0.2287	0.6532	none	notTF	NA	NA	1.000000
AT3G24310	AT4G13480	0.1356	0.1437	1.0598	mixed	TF	0.453734429744819	16832.8668164903	0.916000
AT2G24450	AT4G31370	0.4167	0.2974	0.7136	none	notTF	NA	NA	1.000000
AT2G40790	AT3G56420	0.2061	0.1374	0.6665	none	notTF	NA	NA	0.584000
AT3G02460	AT5G15930	0.1465	0.087	0.5941	none	notTF	0.188529610628829	31621.5626927067	1.000000
AT3G44710	AT5G22550	0.1684	0.3659	2.173	both	notTF	NA	NA	1.000000
AT3G44710	AT5G22540	0.2887	0.3428	1.1872	mixed	notTF	NA	NA	1.000000
AT3G44710	AT5G22560	0.1536	0.3831	2.4944	both	notTF	NA	NA	1.000000
AT1G53940	AT3G14225	0.2138	0.2095	0.9799	mixed	notTF	0.358361800586824	20073.1179155421	0.933000
AT1G17170	AT1G78380	0.1815	0.1656	0.9127	none	notTF	0.564046565494031	28524.2664091477	1.000000
AT5G11610	AT5G25820	0.182	0.3885	2.1344	mixed	notTF	-0.149513649785176	22423.0546592999	1.000000
AT1G28400	AT2G33850	0.2435	0.2788	1.1448	both	notTF	0.344340622743224	37001.6805407356	0.739000
AT4G26400	AT5G56340	0.2013	0.1827	0.9075	none	notTF	0.439004046895293	39051.3113509151	1.000000
AT4G27170	AT5G54740	0.1093	0.3303	3.0226	both	notTF	0.905178515649273	17870.9709567875	0.895000
AT2G42790	AT3G58750	0.1111	0.0732	0.6585	none	notTF	0.500258713362586	38810.5503637976	0.930000
AT2G42790	AT3G58740	0.2319	0.1295	0.5585	none	notTF	0.0544723705382793	38810.5503637976	1.000000
AT1G18870	AT1G74710	0.134	0.1241	0.9266	none	notTF	0.0612406565741744	23290.0852247842	1.000000
AT1G16150	AT1G79670	0.2206	0.2216	1.0048	none	notTF	0.471545949481728	20383.4808850674	1.000000
AT2G36160	AT3G52580	0.0368	0.0182	0.4947	none	notTF	0.840469379415924	50069.3576691278	1.000000
AT1G06890	AT2G30460	0.0962	0.0511	0.5311	none	notTF	0.0796946220513684	38799.6436309472	1.000000
AT1G35140	AT4G08950	0.1638	0.2269	1.3851	mixed	notTF	0.846551435078581	35438.7191405005	1.000000
AT3G01220	AT5G15150	0.2141	0.1716	0.8011	both	TF	0.789807855146705	21857.2763974541	1.000000
AT1G19360	AT1G75110	0.1096	0.0945	0.862	none	notTF	0.0585137600743164	40185.4457855872	1.000000
AT1G19360	AT1G75120	0.2021	0.1467	0.7261	none	notTF	NA	NA	1.000000
AT2G24800	AT4G31760	0.19	0.2052	1.0804	mixed	notTF	0.393385503021633	17895.1645283458	1.000000
AT2G20530	AT4G28510	0.0847	0.0673	0.795	mixed	notTF	NA	NA	1.000000
AT1G22015	AT1G77810	0.1731	0.1445	0.835	mixed	notTF	0.143968889517145	21210.5024989029	1.000000
AT2G21750	AT4G39340	0.14	0.1381	0.9863	mixed	notTF	NA	NA	0.826000
AT1G33280	AT4G10350	0.1386	0.1341	0.9671	both	TF	0.941086601685325	20108.612115869	0.813000
AT1G10970	AT1G60960	0.1421	0.1035	0.7283	none	notTF	0.764609670611864	29598.0392172762	1.000000
AT1G32980	AT4G10520	0.1529	0.1833	1.1993	mixed	notTF	NA	NA	1.000000
AT1G23240	AT1G70670	0.2568	0.3042	1.1846	both	notTF	NA	NA	1.000000
AT1G23240	AT1G70680	0.2681	0.3078	1.148	both	notTF	NA	NA	1.000000
AT5G08430	AT5G23480	0.4213	0.3268	0.7757	none	notTF	0.0049377058194191	33469.1364820555	1.000000
AT2G20590	AT4G28430	0.2772	0.2274	0.8203	none	notTF	NA	NA	1.000000
AT3G46130	AT5G59780	0.129	0.0981	0.7605	none	TF	0.65063215213722	27286.9211990251	0.439000
AT1G20910	AT1G76510	0.3339	0.1771	0.5303	none	TF	0.384665063663073	30972.8205336027	1.000000
AT3G50640	AT5G66800	0.3322	0.3502	1.054	none	notTF	0.0730343388665061	26252.0640630025	1.000000
AT1G32210	AT2G35520	0.0636	0.0395	0.6214	none	notTF	0.595476243947221	44946.1908307394	1.000000
AT2G41880	AT3G57550	0.1544	0.1084	0.7022	none	notTF	0.17957702008667	30748.4262698099	1.000000
AT1G33490	AT4G10140	0.2125	0.1322	0.6221	none	notTF	-0.0364927554958215	35488.3241244344	1.000000
AT3G09490	AT5G02590	0.3074	0.3865	1.2572	none	notTF	-0.345582777147163	22568.1988900297	1.000000
AT1G03840	AT5G44160	0.1416	0.1657	1.1697	both	TF	0.77506588429688	24922.4797363567	0.679000
AT2G25220	AT4G32000	0.177	0.1186	0.6703	none	notTF	NA	NA	0.942000
AT1G55120	AT3G13790	0.1721	0.1948	1.1317	mixed	notTF	0.00884786705708597	28194.5543094649	1.000000
AT1G55120	AT3G13784	0.2159	0.2213	1.0248	mixed	notTF	0.0901867957943497	28194.5543094649	1.000000
AT4G05170	AT4G21340	0.339	0.3148	0.9289	mixed	TF	0.841788543422696	22535.1101106136	0.956000
AT3G45590	AT5G60230	0.1789	0.1593	0.8905	none	notTF	0.225997516510465	28482.4662815249	1.000000
AT1G64220	AT5G41685	0.281	0.2003	0.7125	none	notTF	0.339327676962614	18760.7227665154	1.000000
AT2G44800	AT3G60290	0.159	0.1146	0.7209	none	notTF	0.186138885397064	17616.6802240365	1.000000
AT2G41630	AT3G57370	0.5678	0.5082	0.895	none	notTF	-0.196828119076378	39982.5618191099	0.774000
AT1G05870	AT2G31560	0.1731	0.1342	0.7752	none	notTF	NA	NA	1.000000
AT3G01590	AT5G14500	0.1023	0.0707	0.6911	none	notTF	0.468854842589015	34971.2046891003	1.000000
AT1G67035	AT5G38300	0.1928	0.1912	0.9918	none	notTF	NA	NA	1.000000
AT3G09100	AT5G01290	0.1726	0.1283	0.7435	none	notTF	0.382071470564491	33653.7403743601	1.000000
AT3G05020	AT5G27200	0.2627	0.19	0.7234	none	notTF	0.437614832606588	36934.2888517896	1.000000
AT1G05320	AT2G32240	0.303	0.1871	0.6174	none	notTF	NA	NA	1.000000
AT1G21980	AT1G77740	0.0897	0.0764	0.8516	none	notTF	0.0352475320273813	34514.6272330983	0.922000
AT2G46870	AT3G61970	0.2154	0.209	0.9702	both	TF	0.650208633720019	24218.8428243855	0.706000
AT5G08520	AT5G23650	0.4459	0.3647	0.8181	mixed	TF	-0.0942636853920798	37351.9468883436	1.000000
AT4G05010	AT4G21510	0.5182	0.411	0.7931	none	notTF	NA	NA	1.000000
AT4G18160	AT5G46370	0.2425	0.2	0.8249	mixed	notTF	0.122777862966976	30722.8873050276	0.948000
AT4G18160	AT5G46360	0.3514	0.2749	0.7822	mixed	notTF	0.051212289508059	30722.8873050276	1.000000
AT1G05100	AT2G32510	0.2213	0.1778	0.8032	none	notTF	0.74773899092832	24552.6133404793	0.757000
AT1G29530	AT2G34310	0.5413	0.3028	0.5594	none	notTF	0.544897244166767	35762.9898408591	1.000000
AT1G03790	AT5G44260	0.1792	0.177	0.9881	both	TF	0.353954281186167	25397.1715880732	1.000000
AT3G46110	AT5G59790	0.2087	0.1986	0.9515	none	notTF	NA	NA	0.940000
AT3G48440	AT5G63260	0.3266	0.2097	0.642	none	notTF	0.355074442282173	32004.0377096163	1.000000
AT2G16770	AT4G35040	0.2748	0.1454	0.5291	none	TF	NA	NA	0.698000
AT1G48840	AT3G18350	0.1433	0.11	0.7677	none	notTF	0.104299323734557	27025.4538894743	0.844000
AT3G03080	AT5G16970	0.1585	0.1179	0.7439	none	notTF	-0.0657747195034211	20223.5208646181	1.000000
AT3G03080	AT5G16990	0.1522	0.1138	0.7475	none	notTF	0.267382826967708	20223.5208646181	0.960000
AT3G03080	AT5G16980	0.1891	0.182	0.9625	none	notTF	0.101942945185307	20223.5208646181	1.000000
AT3G03080	AT5G17000	0.1705	0.1182	0.693	none	notTF	NA	NA	1.000000
AT3G03080	AT5G16960	0.1838	0.1581	0.8606	none	notTF	0.18114085098647	20223.5208646181	1.000000
AT2G42150	AT3G57980	0.3739	0.3244	0.8677	none	notTF	0.374159076195443	24129.6697209698	1.000000
AT3G46620	AT5G59550	0.1531	0.1545	1.0085	none	notTF	0.738387553985196	42567.7264464162	0.831000
AT4G18920	AT5G45690	0.1238	0.1609	1.2992	both	notTF	0.513012581959231	21680.7421326914	0.883000
AT5G08360	AT5G23380	0.5587	0.4177	0.7477	none	notTF	0.123328368357212	25565.5865551279	1.000000
AT3G51150	AT5G66310	0.3408	0.195	0.5722	none	notTF	0.0204844169110779	27781.1613453113	1.000000
AT1G13460	AT3G26020	0.0757	0.0743	0.9824	none	notTF	0.489934033131076	30324.7805930348	1.000000
AT1G13460	AT3G26030	0.0592	0.2596	4.3844	none	notTF	-0.0187021296112374	30324.7805930348	1.000000
AT3G49570	AT5G24655	0.1864	0.1893	1.0153	none	notTF	NA	NA	0.801000
AT3G49570	AT5G24660	0.2112	0.1665	0.7883	none	notTF	NA	NA	0.814000
AT3G46020	AT5G59860	0.1881	0.2284	1.2142	none	notTF	0.137886265369336	17390.3223727483	1.000000
AT5G07690	AT5G61420	0.227	0.2156	0.9499	both	TF	0.597051688153756	30555.9045063638	0.950000
AT1G31070	AT2G35020	0.0793	0.0632	0.7966	none	notTF	0.0384891077523734	27294.6536795485	1.000000
AT3G03940	AT5G18190	0.0921	0.0499	0.5417	none	notTF	NA	NA	1.000000
AT2G18880	AT4G30200	0.3333	0.3545	1.0634	mixed	notTF	-0.311412562614115	18799.41650406	1.000000
AT4G19700	AT5G45100	0.1668	0.2083	1.2487	none	notTF	NA	NA	1.000000
AT1G01070	AT4G01450	0.2499	0.4468	1.7878	both	notTF	0.656409699421205	25342.0936041636	0.920000
AT1G01070	AT4G01440	0.1734	0.3923	2.2621	both	notTF	0.496213789438304	25342.0936041636	0.910000
AT1G01070	AT4G01430	0.1801	0.1646	0.9138	both	notTF	0.663293753541199	25342.0936041636	0.752000
AT1G16270	AT1G79570	0.2916	0.1538	0.5273	none	notTF	NA	NA	1.000000
AT3G50260	AT5G67190	0.0922	0.1077	1.1686	mixed	TF	0.21806994036499	29949.297235152	1.000000
AT1G18740	AT1G74450	0.1575	0.1672	1.0614	none	notTF	0.906433958940955	39055.5988076177	0.831000
AT2G23960	AT4G30530	0.1485	0.1753	1.1809	mixed	notTF	0.0259671839775108	22281.2952193842	1.000000
AT3G05980	AT5G19340	0.1793	0.1785	0.995	none	notTF	0.55585997273379	24135.9231734064	0.612000
AT2G41180	AT3G56710	0.3062	0.2923	0.9546	none	notTF	0.698751618561971	30094.4524278368	0.931000
AT3G22970	AT4G14620	0.2066	0.2062	0.998	none	notTF	NA	NA	0.849000
AT2G16400	AT4G34610	0.2959	0.223	0.7536	none	TF	0.511331427778364	35603.5936465732	1.000000
AT1G34550	AT4G09630	0.2736	0.1355	0.4954	none	notTF	0.398761270205484	34576.9143177006	1.000000
AT3G28060	AT5G40210	0.2491	0.4408	1.7696	none	notTF	NA	NA	1.000000
AT3G01260	AT5G15140	0.2401	0.2394	0.9972	both	notTF	-0.162115197928228	22072.3447889066	1.000000
AT3G05120	AT5G27320	0.1394	0.0913	0.6549	none	notTF	0.50212479672828	34013.5519386521	0.555000
AT2G17530	AT4G35500	0.1441	0.1038	0.7205	none	notTF	0.668131849754666	32005.9528221529	1.000000
AT1G22600	AT1G72100	0.2823	0.28	0.9919	both	notTF	0.907358559061888	21055.0698102225	0.843000
AT2G15090	AT4G34250	0.1554	0.1438	0.9253	both	notTF	0.780056881460331	36199.2151292204	1.000000
AT2G35850	AT3G52360	0.1572	0.2335	1.4855	none	notTF	NA	NA	1.000000
AT2G21270	AT4G38930	0.1467	0.1064	0.7252	none	notTF	0.621530629816825	36180.5080518888	1.000000
AT2G17800	AT4G35950	0.017	0.0089	0.5242	none	notTF	0.604200574140362	35765.1376342357	0.753000
AT2G37430	AT3G53600	0.1922	0.2096	1.0902	none	TF	0.678839285122538	23019.4062506179	1.000000
AT4G04790	AT4G21880	0.4428	0.2947	0.6655	none	notTF	NA	NA	1.000000
AT3G09400	AT5G02400	0.1995	0.194	0.9725	mixed	notTF	NA	NA	0.838000
AT3G08850	AT5G01770	0.1416	0.0922	0.6514	none	notTF	0.23363221044578	35795.8782670368	0.848000
AT2G43880	AT3G59850	0.1315	0.4495	3.4174	both	notTF	0.818538596775371	20752.2677338596	1.000000
AT4G24890	AT5G50400	0.2003	0.1351	0.6747	none	notTF	-0.0698550995250712	24174.5335501255	1.000000
AT4G04480	AT4G22030	0.1774	0.1623	0.9152	mixed	notTF	0.577721110545276	21306.0707064082	0.864000
AT3G23340	AT4G14340	0.1865	0.1222	0.6549	none	notTF	0.123978677405048	27974.7689361424	1.000000
AT2G42520	AT3G58570	0.1158	0.1042	0.8997	none	notTF	0.494180910353397	34719.4602664135	1.000000
AT2G42520	AT3G58510	0.1267	0.0757	0.5976	none	notTF	0.720231600616271	34719.4602664135	1.000000
AT1G30760	AT2G34790	0.1437	0.1246	0.8673	both	notTF	0.466589079142337	20756.738230785	0.928000
AT1G09155	AT1G56240	0.1903	0.1782	0.936	mixed	notTF	NA	NA	0.935000
AT1G09155	AT1G56250	0.2038	0.1999	0.9811	mixed	notTF	NA	NA	1.000000
AT3G05550	AT5G27760	0.1367	0.1072	0.7844	none	notTF	NA	NA	1.000000
AT3G47950	AT5G62670	0.0403	0.0266	0.6594	none	notTF	-0.27484663343136	28426.2022733296	1.000000
AT3G23810	AT4G13940	0.0401	0.0311	0.7754	none	notTF	0.269025582745315	49818.6566816151	0.808000
AT1G20860	AT1G76430	0.1366	0.1328	0.972	both	notTF	0.543291975178613	23294.3187303551	1.000000
AT1G18200	AT1G73640	0.1562	0.1083	0.6935	mixed	notTF	NA	NA	1.000000
AT1G22710	AT1G71890	0.1541	0.1695	1.1004	both	notTF	0.275888577694558	42635.1651594338	0.912000
AT1G22710	AT1G71880	0.1325	0.1483	1.1195	both	notTF	0.263602279258199	42635.1651594338	1.000000
AT3G44300	AT5G22300	0.3037	0.2318	0.7631	both	notTF	NA	NA	1.000000
AT4G17420	AT5G47420	0.0917	0.0671	0.732	none	notTF	0.26658717258148	35398.5408854486	0.926000
AT5G08620	AT5G63630	0.2654	0.176	0.6632	none	notTF	0.335109417608974	36501.4506084557	1.000000
AT1G55680	AT3G13340	0.0666	0.0548	0.823	none	notTF	0.66092920720591	36371.7505863747	1.000000
AT2G19390	AT4G29790	0.2214	0.132	0.5962	none	notTF	0.565566964211907	20763.8884629763	0.929000
AT1G48780	AT3G18300	0.1098	0.1269	1.1552	none	notTF	0.449381222783206	22284.5149417466	1.000000
AT3G48590	AT5G63470	0.1164	0.0753	0.6471	none	TF	NA	NA	0.837000
AT1G04410	AT5G43330	0.053	0.0369	0.6964	none	notTF	0.269021692363613	55276.9376084821	1.000000
AT4G27900	AT5G53420	0.1829	0.1642	0.8979	none	notTF	0.487663427198255	33197.0189696196	1.000000
AT1G05340	AT2G32200	0.2758	0.211	0.7649	none	notTF	NA	NA	1.000000
AT1G05340	AT2G32210	0.1286	0.1412	1.0978	none	notTF	NA	NA	1.000000
AT1G05340	AT2G32190	0.2093	0.167	0.7979	mixed	notTF	NA	NA	1.000000
AT4G18630	AT5G45850	0.3626	0.435	1.1995	none	notTF	-0.0621655579319519	20129.0622928581	1.000000
AT2G21300	AT4G38950	0.145	0.1087	0.75	none	notTF	0.215847365358233	29256.7039924031	1.000000
AT2G20290	AT4G28710	0.3192	0.1549	0.4853	none	notTF	0.0272331092164885	25696.6982160448	1.000000
AT5G10090	AT5G65160	0.1273	0.1394	1.0947	none	notTF	0.278792990485703	19912.3475710106	1.000000
AT3G02470	AT5G15950	0.1135	0.1189	1.0479	mixed	notTF	NA	NA	1.000000
AT4G19510	AT5G45250	0.2498	0.5279	2.1133	none	notTF	0.378500562961049	29323.642242223	1.000000
AT3G06650	AT5G49460	0.025	0.0147	0.585	none	notTF	0.541502972052045	44761.4955523112	1.000000
AT2G20580	AT4G28470	0.0835	0.0513	0.615	none	notTF	NA	NA	1.000000
AT3G11650	AT5G06320	0.2299	0.2119	0.9215	none	notTF	0.489088294920269	31127.8894687239	0.894000
AT2G20140	AT4G29040	0.023	0.0129	0.5629	none	notTF	0.332936327981388	37622.0061519182	1.000000
AT3G51370	AT5G66080	0.1098	0.1025	0.9338	none	notTF	0.165903621409004	40617.1765310515	0.954000
AT1G23320	AT1G70560	0.2266	0.1987	0.877	both	notTF	0.0543952141637341	20791.3785717765	1.000000
AT1G07660	AT2G28740	0.0176	0.022	1.2548	none	notTF	NA	NA	0.803000
AT1G01340	AT4G01010	0.1151	0.1029	0.8936	none	notTF	0.41275828133201	29061.8595586117	1.000000
AT3G50090	AT5G67240	0.3987	0.3063	0.7681	none	notTF	NA	NA	1.000000
AT5G11440	AT5G25540	0.3459	0.27	0.7804	none	notTF	NA	NA	1.000000
AT2G23270	AT4G37290	0.2332	0.1854	0.7949	none	notTF	0.650950911293341	24064.007357576	0.679000
AT2G24300	AT4G31000	0.1436	0.106	0.738	none	notTF	-0.137688502760271	20728.6051317395	0.624000
AT1G30620	AT2G34850	0.0566	0.0505	0.8929	none	notTF	0.563165119436423	34213.1446099391	1.000000
AT4G24940	AT5G50680	0.1418	0.1101	0.7766	none	notTF	NA	NA	1.000000
AT4G24940	AT5G50580	0.1418	0.1101	0.7766	none	notTF	NA	NA	1.000000
AT2G42130	AT3G58010	0.206	0.1344	0.6522	none	notTF	0.872463636614377	37648.4926303105	1.000000
AT1G07820	AT2G28740	0.0166	0.022	1.3257	none	notTF	NA	NA	1.000000
AT1G20880	AT1G76460	0.1582	0.1116	0.7055	none	notTF	0.648592896734848	29869.1971928383	1.000000
AT3G04490	AT5G18460	0.2494	0.94	3.7686	mixed	notTF	NA	NA	1.000000
AT4G12500	AT4G22490	0.1934	0.5445	2.8157	both	notTF	0.0946816035526792	21588.3911965066	1.000000
AT1G20610	AT1G76310	0.1694	0.1277	0.7541	none	notTF	NA	NA	0.815000
AT3G01050	AT5G15460	0.1624	0.1415	0.8713	none	notTF	NA	NA	1.000000
AT1G26450	AT1G69295	0.1917	0.2498	1.3027	none	notTF	0.302854626160583	26048.8223901705	1.000000
AT1G26770	AT1G69530	0.0786	0.0985	1.254	none	notTF	0.597604315754383	36431.8547503437	0.800000
AT1G05220	AT2G32380	0.3178	0.2451	0.7712	none	notTF	NA	NA	1.000000
AT2G24720	AT4G31710	0.2244	0.2625	1.1695	both	notTF	NA	NA	1.000000
AT1G48940	AT3G18590	0.2717	0.2306	0.8486	none	notTF	NA	NA	0.899000
AT1G51680	AT3G21240	0.124	0.103	0.8308	none	notTF	0.47766988311207	43547.7587186539	0.834000
AT1G51680	AT3G21230	0.1409	0.2454	1.7413	mixed	notTF	0.494425431261182	43547.7587186539	1.000000
AT1G03610	AT4G03420	0.126	0.0765	0.6074	none	notTF	NA	NA	0.951000
AT3G04920	AT5G28060	0.0388	0.0237	0.6101	none	notTF	0.842780242042116	45243.8959401011	1.000000
AT4G18620	AT5G45870	0.191	0.207	1.0837	both	notTF	NA	NA	1.000000
AT4G18620	AT5G45860	0.207	0.2197	1.0613	both	notTF	NA	NA	1.000000
AT1G66180	AT5G37540	0.1721	0.1048	0.6088	none	notTF	0.344438119563153	41388.0422888376	1.000000
AT1G18840	AT1G74690	0.2778	0.1907	0.6862	none	notTF	0.604029469155471	30778.3153508086	0.896000
AT1G07790	AT2G28720	0.0304	0.0703	2.315	none	notTF	-0.00425709133497511	38490.0836856596	0.765000
AT3G06640	AT5G49470	0.3322	0.2148	0.6466	none	notTF	NA	NA	1.000000
AT3G27570	AT5G40510	0.2792	0.2167	0.7761	none	notTF	0.36008402658827	40739.2348836974	0.899000
AT5G09460	AT5G64340	0.3155	0.2534	0.8032	none	TF	NA	NA	0.803000
AT1G04340	AT5G43460	0.1709	0.0979	0.5729	none	notTF	0.709783308014376	36676.9333990054	1.000000
AT3G45490	AT5G60250	0.3793	0.493	1.2997	both	notTF	0.149925379223608	18239.7188756494	1.000000
AT1G20090	AT1G75840	0.0249	0.0135	0.5397	none	notTF	0.701035136320069	41282.3521837295	0.871000
AT3G12060	AT5G06700	0.1877	0.1921	1.0236	none	notTF	-0.221791328457657	20427.9010930361	1.000000
AT1G14700	AT2G01890	0.1669	0.1589	0.9519	both	notTF	-0.210397224002514	31014.4005974687	0.885000
AT1G14700	AT2G01880	0.1599	0.3427	2.1434	mixed	notTF	-0.59063368837646	31014.4005974687	1.000000
AT2G42460	AT3G58350	0.4481	0.6018	1.3431	both	notTF	NA	NA	1.000000
AT2G22310	AT4G39910	0.0446	0.036	0.807	none	notTF	0.256873919208243	31101.5005495968	1.000000
AT1G19050	AT1G74890	0.2945	0.2051	0.6964	none	notTF	0.656295716981204	37565.8865887823	0.806000
AT4G11470	AT4G23250	0.2339	0.3058	1.3075	none	notTF	0.205381308479677	18177.800666545	1.000000
AT3G10120	AT5G03890	0.3136	0.2053	0.6547	mixed	notTF	NA	NA	0.814000
AT1G16460	AT1G79230	0.1838	0.1198	0.6517	none	notTF	0.382369056644776	40454.3824658161	1.000000
AT3G10300	AT5G04170	0.1107	0.0858	0.7747	none	notTF	0.575066459050868	35688.8490205552	1.000000
AT1G07720	AT2G28630	0.111	0.1115	1.0045	both	notTF	0.752454386835937	31563.9485464551	1.000000
AT3G05280	AT5G27490	0.0826	0.0531	0.6433	none	notTF	0.48498893528665	37358.5053743217	1.000000
AT3G23180	AT4G14420	0.3046	0.4818	1.5816	none	notTF	NA	NA	1.000000
AT3G28600	AT5G40000	0.1218	0.1816	1.4911	mixed	notTF	NA	NA	1.000000
AT1G16420	AT1G79310	0.2378	0.3421	1.4383	none	notTF	0.17849392236126	18271.1230120634	1.000000
AT1G16420	AT1G79330	0.1915	0.3655	1.9083	none	notTF	0.180508734258661	18271.1230120634	1.000000
AT1G16420	AT1G79320	0.1667	0.3652	2.1909	none	notTF	0.153930721067164	18271.1230120634	1.000000
AT1G16420	AT1G79340	0.231	0.3952	1.7108	none	notTF	0.127950498115461	18271.1230120634	1.000000
AT4G26580	AT5G55970	0.1388	0.1243	0.8955	none	notTF	NA	NA	0.939000
AT1G21810	AT1G77580	0.3093	0.257	0.831	none	notTF	0.340542600596403	21464.9863939485	1.000000
AT3G50960	AT5G66410	0.0467	0.0499	1.0683	none	notTF	0.677682318504801	29262.8018271602	1.000000
AT2G16660	AT4G34950	0.0955	0.0873	0.9141	none	notTF	0.750068102471531	44442.0031810168	1.000000
AT3G02880	AT5G16590	0.1464	0.1343	0.9173	none	notTF	0.440276702267078	42809.2552087739	1.000000
AT3G44540	AT5G22420	0.1909	0.274	1.4353	both	notTF	-0.00148829643427257	22159.5716456824	1.000000
AT3G44540	AT5G22500	0.1544	0.1513	0.98	both	notTF	0.422279251095924	22159.5716456824	0.825000
AT1G26310	AT1G69120	0.189	0.103	0.5447	both	TF	0.804560203688294	21790.2434140612	0.664000
AT2G21770	AT4G39350	0.0903	0.0668	0.7394	none	notTF	-0.0562349423468761	24106.0693644266	0.960000
AT1G15940	AT1G80810	0.4623	0.3245	0.7019	none	notTF	0.443645168506817	22936.8832784897	1.000000
AT2G25290	AT4G32070	0.1486	0.1131	0.7607	none	notTF	NA	NA	1.000000
AT4G17350	AT5G47440	0.1998	0.1173	0.5871	none	notTF	0.116932865932469	28850.8256400684	0.923000
AT1G05180	AT2G32410	0.1729	0.1145	0.6624	none	notTF	0.538079271181612	38254.5542685942	0.749000
AT1G22870	AT1G71410	0.1545	0.0947	0.6133	none	notTF	0.371340802126647	27199.5005900606	0.729000
AT1G17600	AT1G72870	0.2542	0.6131	2.4114	mixed	notTF	0.0403275536097656	21578.4321859504	0.944000
AT1G17600	AT1G72860	0.4205	0.3918	0.9318	mixed	notTF	0.247937434196528	21578.4321859504	1.000000
AT1G17600	AT1G72840	0.3898	0.3835	0.984	none	notTF	-0.451575729014253	21578.4321859504	1.000000
AT3G28940	AT5G39730	0.3211	0.3484	1.0852	none	notTF	0.417716532502047	42902.9946769899	0.911000
AT4G25530	AT5G52170	0.4778	0.412	0.8622	mixed	TF	0.201717430241813	20776.9357293042	1.000000
AT2G20560	AT4G28480	0.0437	0.0698	1.5969	none	notTF	0.654099476123191	28883.2147380325	1.000000
AT1G53590	AT3G14590	0.2213	0.1563	0.706	none	notTF	NA	NA	1.000000
AT2G25310	AT4G32130	0.1688	0.0936	0.5543	none	notTF	NA	NA	1.000000
AT1G13260	AT3G25730	0.1988	0.1444	0.7265	mixed	TF	0.238969928564553	37465.4010601004	0.870000
AT1G32530	AT2G35330	0.2433	0.1947	0.7999	none	notTF	0.44646664544719	31169.7691349582	1.000000
AT1G55960	AT3G13062	0.2668	0.1726	0.6469	none	notTF	0.526499604291943	39788.8416904359	1.000000
AT4G18880	AT5G45710	0.1722	0.1973	1.1459	none	TF	0.218827568998262	33783.0011066096	1.000000
AT1G17890	AT1G73250	0.0941	0.0881	0.9358	none	notTF	0.587184460833327	36691.2437033329	1.000000
AT1G29910	AT2G34420	0.0448	0.0186	0.4144	none	notTF	NA	NA	0.630000
AT1G54090	AT3G14090	0.1742	0.1429	0.8201	none	notTF	0.600380149586834	33385.5672969736	1.000000
AT3G24480	AT4G13340	0.1195	0.0865	0.7242	none	notTF	0.626406292154013	35099.411385784	0.597000
AT3G27210	AT5G40860	0.353	0.3671	1.04	mixed	notTF	NA	NA	1.000000
AT1G19910	AT1G75630	0.006	0.0028	0.4589	none	notTF	NA	NA	1.000000
AT2G18980	AT4G30170	0.132	0.1251	0.9473	mixed	notTF	0.924258389869041	25310.8610525503	1.000000
AT2G24240	AT4G30940	0.0763	0.0705	0.9238	none	notTF	0.160045710304109	31563.2203602651	1.000000
AT3G45980	AT5G59910	0.0202	0.0233	1.1566	none	notTF	0.570454203998105	47971.8448599164	0.876000
AT1G01740	AT4G00710	0.1425	0.1035	0.7266	none	notTF	-0.0618152869143978	26718.6969717559	1.000000
AT2G24330	AT4G31080	0.239	0.1618	0.6771	none	notTF	0.103505476468193	34435.333876783	1.000000
AT2G47110	AT3G62250	0.0324	0.0153	0.4718	none	notTF	NA	NA	0.698000
AT4G25140	AT5G51210	0.163	0.2185	1.3407	mixed	notTF	0.827398712528987	21403.2006669491	0.860000
AT4G05060	AT4G21450	0.2087	0.1856	0.8892	none	notTF	0.397185426854395	31610.1627223887	1.000000
AT4G05180	AT4G21280	0.1673	0.1331	0.7953	none	notTF	0.964383621718736	49742.8051044906	0.908000
AT1G25460	AT1G68540	0.1501	0.1691	1.1261	none	notTF	-0.397688529830157	21732.2041030194	1.000000
AT1G18760	AT1G74620	0.2328	0.7782	3.3422	both	notTF	NA	NA	1.000000
AT3G11440	AT5G06100	0.3106	0.2157	0.6944	none	TF	0.483245253417825	28600.7174724966	1.000000
AT1G05470	AT2G32010	0.0694	0.0594	0.856	none	notTF	0.269861959945101	21549.3938527225	1.000000
AT1G26970	AT1G69790	0.1294	0.1363	1.0529	both	notTF	0.440950887771425	21101.280336821	1.000000
AT1G07160	AT2G30020	0.1455	0.1482	1.0185	none	notTF	NA	NA	0.940000
AT1G04070	AT5G43970	0.2294	0.2216	0.9658	none	notTF	0.452007413387773	24386.5140712945	1.000000
AT1G17970	AT1G73760	0.3061	0.246	0.8037	none	notTF	0.31301019985298	30285.078868352	0.946000
AT1G64230	AT5G41700	0.0445	0.0294	0.6609	none	notTF	0.757690557469184	50909.9928662363	1.000000
AT2G44460	AT3G60140	0.1723	0.1758	1.02	both	notTF	0.139979384192664	21430.1558755438	0.522000
AT3G06720	AT5G49310	0.3134	0.2127	0.6786	mixed	notTF	-0.486567431871566	36821.4703157953	1.000000
AT1G12460	AT1G62950	0.1656	0.1184	0.7153	none	notTF	0.46065647814948	27304.8144489182	0.871000
AT3G48780	AT5G23670	0.0901	0.051	0.5664	none	notTF	NA	NA	1.000000
AT2G18120	AT4G36260	0.1572	0.1956	1.2441	both	TF	0.593748357626363	19496.0521223784	0.926000
AT3G09910	AT5G03530	0.134	0.0854	0.6377	none	notTF	0.580809412781657	21147.2342808844	0.964000
AT1G06250	AT2G31100	0.2386	0.2458	1.03	none	notTF	0.618489738506069	19162.8500991571	0.837000
AT4G11800	AT4G23000	0.1584	0.0892	0.5633	none	notTF	0.00981422405786346	35963.9795081733	1.000000
AT1G51630	AT3G21190	0.1227	0.0863	0.7031	none	notTF	NA	NA	0.916000
AT1G12950	AT3G26590	0.1552	0.1454	0.9369	mixed	notTF	0.305860651693668	25771.0196817669	1.000000
AT3G10500	AT5G04410	0.197	0.1738	0.8824	none	TF	0.661604574505693	36014.562838085	1.000000
AT3G44920	AT5G22910	0.1554	0.3518	2.2638	both	notTF	NA	NA	1.000000
AT4G11950	AT4G22900	0.1944	0.1677	0.8626	none	notTF	NA	NA	0.908000
AT2G17770	AT4G35900	0.315	0.1972	0.6262	none	TF	0.709404289774351	21725.0775098856	1.000000
AT5G07230	AT5G62080	0.2169	0.2227	1.0264	none	notTF	0.963520422583706	20561.4811910814	0.922000
AT1G13000	AT3G26440	0.1579	0.1395	0.8838	none	notTF	0.495281499262903	32685.53221506	1.000000
AT1G32490	AT2G35340	0.1533	0.0895	0.5836	none	notTF	0.222846594853671	34170.3778232515	1.000000
AT3G06035	AT5G19230	0.3459	0.3455	0.9989	none	notTF	NA	NA	1.000000
AT3G06035	AT5G19250	0.2419	0.228	0.9425	none	notTF	0.0190474211162033	39087.1867713502	1.000000
AT3G06035	AT5G19240	0.3654	0.3549	0.9712	none	notTF	-0.205147512070479	39087.1867713502	1.000000
AT1G02690	AT4G02150	0.1799	0.1429	0.7941	none	notTF	0.768130646891354	33186.8373917516	0.918000
AT4G25820	AT5G57540	0.0939	0.1184	1.261	mixed	notTF	0.806256141094718	22155.7713321612	0.910000
AT4G25820	AT5G57530	0.078	0.1139	1.4612	mixed	notTF	0.890507524134641	22155.7713321612	0.910000
AT1G48030	AT3G17240	0.0462	0.0435	0.9403	none	notTF	-0.12502360588647	51046.2242194556	1.000000
AT1G52600	AT3G15710	0.1059	0.0771	0.728	none	notTF	0.600964050798865	43817.8543187467	1.000000
AT3G22760	AT4G14770	0.3596	0.2659	0.7396	none	TF	0.548633196764858	30014.1405570368	0.879000
AT3G24360	AT4G13360	0.2409	0.1167	0.4842	none	notTF	-0.259151391814279	21273.2377300573	1.000000
AT1G32970	AT4G10540	0.2298	0.282	1.227	none	notTF	0.104404294654882	18955.9889983627	1.000000
AT1G22470	AT1G72240	0.2187	0.2442	1.1164	none	notTF	NA	NA	0.881000
AT5G07140	AT5G58520	0.1603	0.1442	0.8997	none	notTF	NA	NA	1.000000
AT4G20210	AT5G44630	0.2627	0.3697	1.4071	both	notTF	-0.102312328612304	21702.8639832545	1.000000
AT3G45330	AT5G60320	0.2054	0.1846	0.8989	none	notTF	0.210696009914318	18818.9520099811	0.722000
AT1G12970	AT3G26500	0.2069	0.2029	0.9804	none	notTF	NA	NA	1.000000
AT2G39010	AT3G54820	0.139	0.1428	1.0269	both	notTF	0.292496872916588	45106.4706658537	1.000000
AT1G20590	AT1G76310	0.2358	0.1594	0.6759	none	notTF	NA	NA	1.000000
AT1G15590	AT1G80400	0.4078	0.3831	0.9394	mixed	notTF	0.0335625889122519	17153.8793840723	1.000000
AT3G22270	AT4G14990	0.138	0.0918	0.6652	none	notTF	NA	NA	0.864000
AT2G21940	AT4G39540	0.2109	0.1406	0.6667	none	notTF	-0.154831928328368	30771.9086544519	1.000000
AT1G14860	AT2G01670	0.1585	0.1187	0.7489	none	notTF	NA	NA	1.000000
AT1G14690	AT2G01910	0.1675	0.1192	0.7119	none	notTF	NA	NA	1.000000
AT2G42720	AT3G58860	0.3849	0.5568	1.4464	both	notTF	0.293175170515766	25739.5458484646	1.000000
AT2G45140	AT3G60600	0.1419	0.0911	0.6419	none	notTF	0.685160521616116	40499.0349093411	1.000000
AT1G12200	AT1G62620	0.0631	0.2404	3.8079	mixed	notTF	NA	NA	1.000000
AT1G12200	AT1G62580	0.1596	0.1334	0.8356	mixed	notTF	NA	NA	0.932000
AT4G25900	AT5G57330	0.344	0.2458	0.7146	none	notTF	0.340587962083255	39149.4716600488	1.000000
AT1G20823	AT1G76410	0.1109	0.1302	1.1742	mixed	notTF	0.356986894624423	34608.5261972859	0.933000
AT4G20860	AT5G44360	0.2097	0.2177	1.0382	none	notTF	-0.0532795654891344	30590.2512786826	0.907000
AT3G46660	AT5G59580	0.1759	0.1998	1.1364	none	notTF	0.273456804854179	19590.1748643037	1.000000
AT1G55570	AT3G13390	0.0589	0.0596	1.0129	both	notTF	0.962704166779285	21305.2615467389	0.784000
AT3G44720	AT5G22630	0.0896	0.1261	1.4076	none	notTF	0.604815449136119	35732.253439299	1.000000
AT3G07540	AT5G48360	0.4003	0.3165	0.7907	none	notTF	0.409778350209743	30621.9971460855	1.000000
AT3G03410	AT5G17470	0.2195	0.3669	1.6713	mixed	notTF	0.264881364237081	17788.9325031057	1.000000
AT1G22220	AT1G78100	0.2096	0.21	1.0016	mixed	notTF	NA	NA	1.000000
AT1G12390	AT1G62880	0.1203	0.0936	0.7785	none	notTF	NA	NA	0.914000
AT1G21320	AT1G76940	0.3423	0.2706	0.7906	mixed	notTF	0.156026352003676	20985.5201744125	0.939000
AT2G42650	AT3G58660	0.2407	0.191	0.7933	none	notTF	NA	NA	1.000000
AT1G27250	AT1G70060	0.7008	0.509	0.7262	none	notTF	NA	NA	0.820000
AT1G56020	AT3G12970	0.1892	0.2023	1.0692	none	notTF	NA	NA	0.832000
AT1G29020	AT2G34020	0.2723	0.2416	0.8875	mixed	notTF	0.646583075668492	24766.8239622112	1.000000
AT1G29020	AT2G34030	0.3124	0.255	0.8162	mixed	notTF	NA	NA	1.000000
AT1G17940	AT1G73390	0.0774	0.0472	0.6097	none	notTF	NA	NA	0.920000
AT1G14450	AT2G02510	0.1278	0.0954	0.7464	none	notTF	0.760971157870789	43975.7786855372	1.000000
AT1G55210	AT3G13660	0.0822	0.1244	1.5129	mixed	notTF	0.109400003011476	39072.5899627654	1.000000
AT1G55210	AT3G13650	0.1712	0.2121	1.2389	mixed	notTF	0.492760757588435	39072.5899627654	0.872000
AT1G55210	AT3G13662	0.2722	0.2286	0.84	mixed	notTF	0.0596314715368776	39072.5899627654	1.000000
AT1G10870	AT1G60860	0.1675	0.1122	0.6702	none	notTF	0.64115022816959	32055.4860402804	1.000000
AT1G55610	AT3G13380	0.1228	0.1125	0.9161	none	notTF	0.779128161598288	20649.6135662056	0.698000
AT2G21890	AT4G39330	0.1477	0.1318	0.8924	none	notTF	NA	NA	1.000000
AT3G08870	AT5G01540	0.2311	0.2089	0.904	none	notTF	0.641817215325755	21177.6966772371	1.000000
AT3G08870	AT5G01560	0.183	0.2055	1.123	none	notTF	0.136367934056116	21177.6966772371	1.000000
AT3G08870	AT5G01550	0.1804	0.2071	1.1482	none	notTF	0.340172947161167	21177.6966772371	1.000000
AT5G07150	AT5G58540	0.3115	0.3517	1.1289	none	notTF	0.685110393745701	18735.6900674255	1.000000
AT3G28540	AT5G40010	0.17	0.3092	1.8186	mixed	notTF	0.0279608586841993	23904.4690877451	1.000000
AT2G46810	AT3G61950	0.2983	0.2179	0.7303	none	TF	NA	NA	1.000000
AT2G23530	AT4G37110	0.3229	0.3122	0.9669	none	notTF	0.145534326227717	21829.415780865	1.000000
AT2G44190	AT3G60000	0.289	0.2786	0.964	none	notTF	NA	NA	1.000000
AT1G22980	AT1G71150	0.4275	0.2925	0.6842	mixed	notTF	NA	NA	1.000000
AT1G07400	AT2G29500	0.0866	0.0871	1.0061	none	notTF	NA	NA	1.000000
AT2G36680	AT3G53120	0.1442	0.0956	0.6634	none	notTF	NA	NA	1.000000
AT2G14850	AT4G33890	0.2438	0.1842	0.7556	none	notTF	0.217015341936486	27667.3393970262	1.000000
AT3G03340	AT5G17440	0.1541	0.0854	0.5544	none	notTF	0.706598686937679	34747.9444643283	1.000000
AT1G09550	AT1G57590	0.2434	0.2292	0.9414	mixed	notTF	0.0294878321836979	27483.3698626501	1.000000
AT4G17950	AT5G46640	0.268	0.1979	0.7384	none	notTF	0.362783307062746	32990.9293834102	0.798000
AT4G17960	AT5G46620	0.3267	0.1847	0.5655	none	notTF	0.703758554719733	24491.2985173284	1.000000
AT3G12320	AT5G06980	0.3504	0.2735	0.7805	none	notTF	0.853680983404069	35705.015657821	1.000000
AT1G54120	AT3G14060	0.2097	0.2076	0.9901	mixed	notTF	0.112509468581009	31944.585614712	1.000000
AT1G18670	AT1G74330	0.1859	0.1023	0.5506	none	notTF	0.217743131324634	32157.1360814433	1.000000
AT1G16370	AT1G79410	0.1657	0.1679	1.0133	none	notTF	0.345860050061607	29432.1749923932	1.000000
AT1G12920	AT3G26618	0.043	0.0298	0.6931	none	notTF	NA	NA	1.000000
AT1G16490	AT1G79180	0.2533	0.1738	0.6862	none	TF	0.457660931822321	19836.8240994961	0.843000
AT2G18340	AT4G36600	0.1473	0.2274	1.5437	both	notTF	0.912685564863259	17724.6839505122	0.856000
AT3G06740	AT5G49300	0.3032	0.2412	0.7956	none	TF	NA	NA	0.876000
AT4G11780	AT4G23020	0.2964	0.2598	0.8768	both	notTF	NA	NA	1.000000
AT3G01520	AT5G14680	0.1565	0.1074	0.6864	none	notTF	0.625097364106508	41385.2882226836	1.000000
AT5G10800	AT5G25060	0.2175	0.1378	0.6337	none	notTF	0.0863249806880515	18011.0989734676	1.000000
AT2G22400	AT4G40000	0.2742	0.1934	0.7053	none	notTF	0.469216058033115	37034.5660208576	1.000000
AT3G28140	AT5G40190	0.2207	0.1135	0.5141	none	notTF	0.512481182360718	26477.3507811713	1.000000
AT3G11780	AT5G06480	0.2671	0.1897	0.7103	none	notTF	-0.102312099663355	42397.3016146618	0.824000
AT1G23150	AT1G70780	0.1625	0.1078	0.6636	none	notTF	NA	NA	1.000000
AT3G11690	AT5G06380	0.1702	0.3247	1.9075	mixed	notTF	NA	NA	1.000000
AT1G06920	AT2G30400	0.3525	0.3152	0.8942	none	notTF	NA	NA	0.857000
AT1G05210	AT2G32380	0.2622	0.1667	0.6359	none	notTF	0.637788685758981	35475.1811428633	1.000000
AT2G39795	AT3G55605	0.288	0.2274	0.7898	none	notTF	0.885869030514416	33232.7829745895	1.000000
AT1G22500	AT1G72200	0.2111	0.2432	1.152	both	notTF	0.725220777440665	26693.3148956792	1.000000
AT5G12350	AT5G19420	0.1041	0.0523	0.5024	none	notTF	0.453959944295018	29345.8651553851	1.000000
AT2G47970	AT3G63000	0.084	0.0877	1.0434	none	notTF	0.246678757127313	37801.521915203	1.000000
AT1G01620	AT4G00430	0.0231	0.0205	0.889	none	notTF	0.295789490686505	50712.6170641635	1.000000
AT3G42830	AT5G20570	0.0658	0.0798	1.2134	mixed	notTF	-0.367108091390923	21296.47896759	0.771000
AT1G13930	AT2G03440	0.2738	0.2075	0.7578	none	notTF	NA	NA	1.000000
AT1G14210	AT2G02990	0.2191	0.4728	2.1579	none	notTF	0.0953961181926523	32993.1157714165	1.000000
AT3G03050	AT5G16910	0.0715	0.0671	0.9382	none	notTF	0.782685895325861	37390.755703959	1.000000
AT1G19950	AT1G75700	0.279	0.2101	0.7529	none	notTF	NA	NA	1.000000
AT5G07790	AT5G61300	0.5648	0.399	0.7065	none	notTF	NA	NA	1.000000
AT5G08230	AT5G23150	0.5121	0.2826	0.5519	none	TF	0.353138689819063	27993.0463145849	1.000000
AT2G39460	AT3G55280	0.0508	0.0524	1.0312	none	notTF	0.873859357518675	50502.5788329176	1.000000
AT1G32790	AT4G10610	0.184	0.1605	0.8725	none	notTF	0.613273340980283	45041.6683188525	0.908000
AT3G07170	AT5G48680	0.3734	0.2046	0.5479	none	notTF	NA	NA	0.956000
AT1G05575	AT2G31945	0.2188	0.2319	1.0599	none	notTF	0.412722658001914	31543.1383229884	0.944000
AT1G05200	AT2G32400	0.1372	0.4781	3.4845	none	notTF	0.476020437680786	31190.8646451127	1.000000
AT1G05200	AT2G32390	0.2482	0.1795	0.7233	none	notTF	0.222151264269355	31190.8646451127	1.000000
AT2G24400	AT4G31320	0.1695	0.12	0.7081	none	notTF	0.809032921594997	21621.7758954145	0.785000
AT1G04810	AT2G32730	0.0768	0.0473	0.6165	none	notTF	0.616974059548048	38243.2364433197	0.926000
AT1G22160	AT1G78020	0.2033	0.2155	1.0603	none	notTF	0.591277005130223	26592.9893739541	0.779000
AT1G08990	AT1G54940	0.1827	0.1859	1.0174	both	notTF	0.572915070767318	20233.3610584506	0.939000
AT2G23520	AT4G37100	0.1271	0.0875	0.6882	none	notTF	NA	NA	0.722000
AT1G51950	AT3G16500	0.2727	0.1898	0.6959	none	TF	0.325778602411511	37769.3642972359	0.841000
AT1G24200	AT1G70060	0.3407	0.2497	0.7329	none	notTF	NA	NA	1.000000
AT2G35860	AT3G52370	0.1002	0.0943	0.9414	none	notTF	0.668284660643563	35213.4244139674	0.813000
AT5G12000	AT5G26150	0.1702	0.1561	0.917	both	notTF	0.628408611041211	25107.7903184221	1.000000
AT3G51230	AT5G66230	0.2487	0.2723	1.095	none	notTF	NA	NA	1.000000
AT1G52660	AT3G15700	0.1287	0.1146	0.8901	none	notTF	NA	NA	0.896000
AT1G13860	AT2G03480	0.1429	0.0803	0.5618	none	notTF	NA	NA	0.920000
AT1G16000	AT1G80890	0.0974	0.0938	0.9626	none	notTF	NA	NA	0.833000
AT1G03930	AT5G44100	0.1166	0.0713	0.6115	none	notTF	NA	NA	1.000000
AT2G43100	AT3G58990	0.1833	0.2417	1.3186	none	notTF	0.866297092168361	36307.7157805969	0.856000
AT3G03160	AT5G17190	0.0452	0.0499	1.1024	none	notTF	0.650482729679048	42815.0998343338	1.000000
AT1G53300	AT3G14950	0.3672	0.2871	0.782	none	notTF	-0.203841317353126	32639.1690608609	0.918000
AT1G23710	AT1G70420	0.2821	0.2773	0.9828	none	notTF	0.276960429845207	31296.3089945422	1.000000
AT5G07490	AT5G61630	0.1565	0.1639	1.0473	both	notTF	NA	NA	0.768000
AT1G54180	AT3G14000	0.1507	0.1013	0.6719	none	notTF	0.18726708678302	21242.978949624	1.000000
AT4G25420	AT5G51810	0.1843	0.143	0.776	mixed	notTF	0.446802170264494	23684.9724917117	0.913000
AT1G22480	AT1G72230	0.2667	0.2446	0.9171	both	notTF	0.215643831087075	22874.0772518381	1.000000
AT1G24764	AT1G68060	0.1058	0.0585	0.5524	none	notTF	0.650453413302103	25524.5187290138	1.000000
AT1G05290	AT2G32310	0.2367	0.8095	3.4192	mixed	TF	0.341426636722434	18051.5546258017	1.000000
AT1G04550	AT2G33310	0.2012	0.1483	0.7372	none	TF	0.522526087467169	28601.6113310777	0.917000
AT3G11700	AT5G06390	0.1265	0.1002	0.7922	none	notTF	NA	NA	0.937000
AT1G32150	AT2G35530	0.2	0.1133	0.5664	none	TF	0.282701424190545	31836.4989049574	1.000000
AT1G32260	AT2G35480	0.2254	0.1997	0.8858	none	notTF	0.282809514320533	32409.9978471025	1.000000
AT4G27230	AT5G54640	0.0711	0.0428	0.6016	none	notTF	0.358615479440914	41965.777583009	1.000000
AT4G19090	AT5G45460	0.2731	0.4199	1.5376	none	notTF	NA	NA	1.000000
AT4G19090	AT5G45530	0.1196	0.4224	3.5312	mixed	notTF	NA	NA	1.000000
AT4G19090	AT5G45470	0.2779	0.3733	1.3434	none	notTF	NA	NA	1.000000
AT4G19090	AT5G45540	0.2966	0.4723	1.5921	none	notTF	NA	NA	1.000000
AT4G19090	AT5G45480	0.1296	0.4847	3.7413	none	notTF	NA	NA	1.000000
AT3G11330	AT5G05850	0.131	0.1178	0.8989	none	notTF	0.0287551263229411	34972.8051131335	1.000000
AT3G03480	AT5G17540	0.2134	0.2436	1.1417	mixed	notTF	0.401727869536613	20113.7457101685	1.000000
AT3G50290	AT5G67150	0.2284	0.3137	1.3731	mixed	notTF	NA	NA	1.000000
AT1G19210	AT1G74930	0.3514	0.2298	0.654	none	TF	0.626114567140101	26980.7654952358	0.889000
AT1G11180	AT1G61250	0.1436	0.0784	0.5462	none	notTF	NA	NA	1.000000
AT1G21440	AT1G77060	0.1262	0.1054	0.8354	none	notTF	0.322877773988102	41262.6819621527	1.000000
AT4G27920	AT5G53160	0.13	0.1586	1.22	none	notTF	NA	NA	1.000000
AT2G25590	AT4G32440	0.4011	0.3965	0.9884	none	notTF	0.447935520592829	29456.1709198568	1.000000
AT4G18680	AT5G45830	0.2627	0.3473	1.3224	both	notTF	NA	NA	1.000000
AT1G23890	AT1G70280	0.2053	0.6347	3.0917	none	notTF	-0.2170717982719	31246.7780542878	1.000000
AT2G22880	AT4G37710	0.2659	0.2608	0.9809	mixed	notTF	0.462006805272155	30361.1489926269	0.938000
AT5G07680	AT5G61430	0.1531	0.0941	0.6146	none	TF	0.714809040820188	21870.2046624307	0.849000
AT2G21510	AT4G39150	0.154	0.0995	0.6459	mixed	notTF	-0.150586824061096	24895.8117403267	1.000000
AT2G40420	AT3G56200	0.1559	0.1412	0.9056	none	notTF	0.442788817229909	32734.6451374533	1.000000
AT2G21730	AT4G39330	0.1444	0.1273	0.8817	none	notTF	NA	NA	1.000000
AT3G47600	AT5G62470	0.1863	0.1164	0.6248	both	TF	0.595692618412812	27709.5222394686	0.747000
AT3G46330	AT5G59650	0.2785	0.2596	0.9319	mixed	notTF	NA	NA	0.938000
AT4G18170	AT5G46350	0.276	0.2323	0.8418	both	TF	0.521599431487537	20695.3208738028	0.952000
AT2G42680	AT3G58680	0.0645	0.0496	0.7687	none	notTF	0.263375242421512	45890.8494141298	1.000000
AT4G17860	AT5G46820	0.3135	0.5124	1.6344	both	notTF	NA	NA	1.000000
AT4G17860	AT5G46810	0.3514	0.5279	1.5025	both	notTF	NA	NA	1.000000
AT3G10590	AT5G04760	0.3258	0.5743	1.7625	mixed	TF	-0.134120686340711	20978.3162828145	1.000000
AT4G19660	AT5G45110	0.1767	0.1618	0.9157	none	notTF	0.489446681926235	34580.8207101319	1.000000
AT3G04670	AT5G28650	0.129	0.1096	0.8497	none	TF	0.260039367452631	37709.2407646399	0.705000
AT1G09390	AT1G56670	0.1838	0.1565	0.8515	none	notTF	0.162696838092757	32358.8711357505	1.000000
AT2G43940	AT3G59870	0.6924	0.9746	1.4076	none	notTF	NA	NA	1.000000
AT4G11490	AT4G23200	0.3094	0.3991	1.2898	both	notTF	0.277172068289498	20508.4274003211	1.000000
AT1G03340	AT4G02920	0.349	0.225	0.6447	none	notTF	NA	NA	1.000000
AT2G41620	AT3G57350	0.1496	0.085	0.5681	mixed	notTF	NA	NA	1.000000
AT1G29080	AT2G34080	0.1943	0.2223	1.1441	mixed	notTF	0.444213024811095	22368.9418374569	0.793000
AT1G48990	AT3G18570	0.1841	0.2455	1.3333	both	notTF	NA	NA	0.820000
AT3G47820	AT5G62560	0.2076	0.1548	0.7453	none	notTF	NA	NA	1.000000
AT1G14220	AT2G02990	0.1721	0.2932	1.7035	mixed	notTF	0.0764015956969776	24543.2277871985	0.912000
AT3G02890	AT5G16680	0.3958	0.2643	0.6677	none	notTF	0.05858104868557	28000.4360420215	1.000000
AT3G46650	AT5G59590	0.2519	0.2233	0.8864	none	notTF	NA	NA	1.000000
AT2G18740	AT4G30330	0.01	0.0096	0.9648	none	notTF	0.730939100105838	30446.4427773079	1.000000
AT1G29540	AT2G34330	0.2381	0.177	0.7434	none	notTF	NA	NA	0.847000
AT1G03770	AT5G44280	0.3309	0.2569	0.7763	none	notTF	0.453229595491276	19439.4433742457	1.000000
AT1G29470	AT2G34300	0.1144	0.0805	0.7038	none	notTF	0.567874342984675	47045.1427006571	1.000000
AT1G03050	AT4G02650	0.143	0.1619	1.1325	none	notTF	NA	NA	0.912000
AT3G02490	AT5G15980	0.308	0.1635	0.5309	none	notTF	0.540833907351887	32318.1914006865	1.000000
AT2G47480	AT3G62640	0.1715	0.2884	1.681	none	notTF	NA	NA	1.000000
AT1G10560	AT1G60190	0.2435	0.2127	0.8735	none	notTF	0.602424751379318	29493.367278962	0.850000
AT2G37170	AT3G53420	0.0562	0.0377	0.6706	none	notTF	NA	NA	0.767000
AT3G46400	AT5G59680	0.3283	0.2946	0.8974	mixed	notTF	0.299103318352326	18820.0262932339	1.000000
AT1G07640	AT2G28810	0.2338	0.2259	0.9665	both	TF	0.68723351310773	33675.758218272	0.875000
AT3G23770	AT4G14080	0.1776	0.1546	0.8702	none	notTF	0.924545939222736	20823.3106803843	0.743000
AT1G23140	AT1G70810	0.1936	0.1865	0.9631	mixed	notTF	0.557286571715865	24353.8403141747	1.000000
AT1G23140	AT1G70800	0.2555	0.2619	1.025	mixed	notTF	NA	NA	1.000000
AT4G25430	AT5G51850	0.4918	0.444	0.9028	mixed	notTF	-0.0527637036315848	19739.0823806418	1.000000
AT2G40380	AT3G56110	0.146	0.1341	0.9183	none	notTF	NA	NA	1.000000
AT1G15400	AT1G80180	0.2231	0.1844	0.8265	none	notTF	0.429778463620386	39518.1795746178	1.000000
AT1G04630	AT2G33220	0.0172	0.0123	0.7113	none	notTF	NA	NA	1.000000
AT3G46850	AT5G59190	0.1382	0.3745	2.7105	mixed	notTF	NA	NA	1.000000
AT3G46850	AT5G59100	0.1991	0.2201	1.1051	both	notTF	NA	NA	1.000000
AT5G09910	AT5G64813	0.1516	0.098	0.6461	none	notTF	NA	NA	1.000000
AT2G41370	AT3G57130	0.0733	0.0785	1.0717	both	notTF	0.298875823287113	27641.8181539027	0.929000
AT2G46110	AT3G61530	0.0686	0.0648	0.9447	none	notTF	0.167952203597981	27902.9159083032	1.000000
AT2G37940	AT3G54020	0.1138	0.0654	0.5752	none	notTF	NA	NA	1.000000
AT3G11170	AT5G05580	0.1829	0.0998	0.5455	none	notTF	NA	NA	1.000000
AT2G22360	AT4G39960	0.0953	0.0779	0.8178	none	notTF	0.865784466261858	34806.3012241645	1.000000
AT2G46660	AT3G61880	0.1186	0.1103	0.9306	none	notTF	0.352636376880286	28894.7929728385	0.938000
AT3G48800	AT5G23680	0.1952	0.1518	0.7778	none	notTF	NA	NA	1.000000
AT1G50840	AT3G20540	0.2025	0.1437	0.7097	none	notTF	NA	NA	1.000000
AT1G67210	AT5G38600	0.3229	0.2024	0.6268	none	notTF	NA	NA	1.000000
AT4G25490	AT5G51990	0.1417	0.1995	1.4076	none	TF	0.661478691905272	26381.7910037352	1.000000
AT4G25490	AT5G52020	0.3516	0.5153	1.4654	none	TF	0.309010507675855	26381.7910037352	1.000000
AT3G02200	AT5G15610	0.1664	0.0983	0.591	none	notTF	0.50266173187525	41111.4652590514	1.000000
AT1G67270	AT5G38690	0.3301	0.3438	1.0415	mixed	notTF	-0.131405664455557	15629.7522342138	1.000000
AT3G06300	AT5G18900	0.1364	0.0889	0.6521	none	notTF	0.684283902414998	34403.5408488499	1.000000
AT1G14380	AT2G02790	0.3751	0.2243	0.598	none	notTF	NA	NA	0.902000
AT1G06040	AT2G31380	0.1583	0.1553	0.9808	none	TF	0.623765452812955	47278.1827684571	0.814000
AT1G18970	AT1G74820	0.2687	0.3226	1.2003	both	notTF	-0.118958371132158	24800.6889617882	1.000000
AT3G23190	AT4G14420	0.1388	0.4372	3.1501	mixed	notTF	0.262135782938539	29386.7405060644	1.000000
AT2G41170	AT3G56740	0.4354	0.9537	2.1902	none	notTF	NA	NA	1.000000
AT1G09180	AT1G56330	0.0574	0.0425	0.7395	none	notTF	-0.00683804249745981	28082.0827790557	1.000000
AT3G01280	AT5G15090	0.2484	0.2015	0.8112	none	notTF	0.695673063521454	48916.6873934127	0.915000
AT1G13880	AT2G03470	0.2517	0.2915	1.1581	none	notTF	0.575232744394432	30737.5555426107	1.000000
AT3G10340	AT5G04230	0.0893	0.1043	1.168	both	notTF	-0.6540669697249	29690.6720245937	1.000000
AT1G50350	AT3G19950	0.3014	0.2167	0.7191	none	notTF	-0.289028045563995	22132.460493042	1.000000
AT1G03040	AT4G02590	0.1184	0.0875	0.7391	none	TF	0.823359288512017	35059.5426792621	0.858000
AT1G30650	AT2G34830	0.212	0.2072	0.9773	both	TF	0.861557623872247	23349.1264654008	0.860000
AT1G26130	AT1G68710	0.1197	0.0958	0.8002	none	notTF	0.0471043056439192	28211.8531135895	0.924000
AT1G18710	AT1G74430	0.2125	0.2672	1.2578	mixed	TF	0.467403503239723	22715.7658052174	1.000000
AT1G22250	AT1G78170	0.3335	0.2957	0.8865	mixed	notTF	NA	NA	0.662000
AT3G01690	AT5G14390	0.1037	0.099	0.9543	none	notTF	0.219722856580694	41332.3561448723	1.000000
AT2G22810	AT4G37770	0.1275	0.121	0.9489	both	notTF	0.555995610665153	29394.1847480076	0.696000
AT1G11210	AT1G61260	0.4309	0.3812	0.8848	none	notTF	0.141504287097184	29508.2870097886	0.904000
AT3G11070	AT5G05520	0.1657	0.129	0.7785	none	notTF	NA	NA	1.000000
AT5G09370	AT5G64080	0.3445	0.4448	1.291	mixed	notTF	0.244743956315258	22241.6987564469	0.955000
AT1G10530	AT1G60010	0.147	0.1663	1.1311	none	notTF	-0.394833663959128	23530.4788486763	0.633000
AT1G66630	AT5G37910	0.4614	0.5315	1.152	both	notTF	0.693325107601814	18642.8284328181	1.000000
AT2G25350	AT4G32160	0.2486	0.157	0.6318	none	notTF	0.568149130686709	21632.1430212351	1.000000
AT3G44550	AT5G22500	0.1277	0.1912	1.4978	both	notTF	0.334622799334974	23873.5787631237	1.000000
AT1G07170	AT2G30000	0.0043	0.0039	0.9193	none	notTF	0.585958434576243	38478.5510644317	1.000000
AT4G25850	AT5G57240	0.159	0.1448	0.9108	mixed	notTF	NA	NA	1.000000
AT1G54270	AT3G13920	0.0632	0.0431	0.6821	none	notTF	0.724422491608071	47291.7691480091	0.871000
AT3G44280	AT5G22280	0.5512	0.3633	0.6591	none	notTF	0.441690499632059	35937.0570580842	1.000000
AT3G03010	AT5G16870	0.2789	0.1464	0.5248	none	notTF	NA	NA	0.948000
AT2G23340	AT4G36900	0.1511	0.1568	1.0382	none	TF	0.491721580246582	35055.8487762995	0.870000
AT1G10360	AT1G59700	0.2215	0.3664	1.6546	mixed	notTF	0.56210870655249	36911.0510851467	1.000000
AT1G10360	AT1G59670	0.2336	0.4183	1.7906	mixed	notTF	-0.192268698458986	36911.0510851467	1.000000
AT1G51860	AT3G21340	0.1743	0.3541	2.0316	both	notTF	0.594186406561355	21261.1629792552	1.000000
AT3G23280	AT4G14360	0.4508	1.0491	2.3274	none	notTF	-0.234951280417507	42143.9306530886	1.000000
AT4G11310	AT4G23520	0.233	0.3383	1.452	both	notTF	NA	NA	1.000000
AT1G50260	AT3G19830	0.2379	0.1333	0.5602	none	notTF	NA	NA	1.000000
AT2G23420	AT4G36940	0.0876	0.0667	0.7609	none	notTF	0.15893215589096	32677.1622997639	1.000000
AT1G64610	AT5G42010	0.2004	0.1952	0.9739	none	notTF	0.521558247118175	29057.4262033585	1.000000
AT1G02305	AT4G01610	0.1822	0.127	0.6971	none	notTF	0.674229135903811	43275.7150265458	1.000000
AT1G09640	AT1G57720	0.103	0.0537	0.5214	none	notTF	NA	NA	1.000000
AT2G23630	AT4G37160	0.1433	0.1217	0.8488	mixed	notTF	0.93961626880954	24597.4974890852	0.926000
AT2G45920	AT3G61390	0.4135	0.2916	0.7052	none	notTF	0.555680071581108	28443.9387337687	0.764000
AT4G26780	AT5G55200	0.3188	0.2231	0.6999	none	notTF	0.594766623509102	29733.5781432405	1.000000
AT2G17380	AT4G35410	0.032	0.0215	0.6729	none	notTF	0.494173545791564	39818.2901702912	1.000000
AT1G15050	AT2G01200	0.3479	0.195	0.5607	none	TF	NA	NA	0.715000
AT2G41640	AT3G57380	0.1569	0.1701	1.0843	none	notTF	0.0490184362334367	30506.5677484639	0.964000
AT3G48940	AT5G23750	0.2687	0.1919	0.7144	mixed	notTF	0.261917839911436	18777.6142865304	1.000000
AT1G51870	AT3G21340	0.1361	0.3592	2.6386	both	notTF	NA	NA	1.000000
AT1G17610	AT1G72850	0.2713	0.4689	1.7284	none	notTF	-0.302926326481575	24596.3113196541	1.000000
AT3G22790	AT4G14760	0.3284	0.1847	0.5625	none	notTF	0.17347366084636	26223.2723757185	1.000000
AT1G21770	AT1G77540	0.3328	0.161	0.4837	none	notTF	0.400096202787688	39795.2393242623	1.000000
AT3G10270	AT5G04110	0.436	0.4089	0.9378	none	notTF	NA	NA	1.000000
AT3G10270	AT5G04130	0.1092	0.067	0.6133	none	notTF	NA	NA	1.000000
AT4G17640	AT5G47080	0.1209	0.0978	0.8094	none	notTF	0.312543349283115	40433.1007143267	1.000000
AT1G21000	AT1G76590	0.1824	0.1165	0.6383	none	notTF	0.716217393072789	40217.0216710392	0.940000
AT1G11110	AT1G61150	0.461	0.2836	0.6152	none	notTF	NA	NA	1.000000
AT1G53910	AT3G14230	0.2139	0.2107	0.9851	none	TF	0.796244264106834	42116.3439384447	0.946000
AT2G37070	AT3G53320	0.5009	0.3207	0.6403	none	notTF	0.312870864031047	26551.5699833986	0.888000
AT2G19500	AT4G29740	0.2352	0.1958	0.8324	both	notTF	-0.00922246604631885	27242.7457675168	1.000000
AT1G20780	AT1G76390	0.1758	0.1292	0.7351	none	notTF	0.02364649867766	30671.4317019562	1.000000
AT3G49850	AT5G67580	0.2792	0.1755	0.6286	none	TF	0.319636149363902	25449.4222235756	1.000000
AT3G06020	AT5G19260	0.3132	0.323	1.0315	both	notTF	0.460424237076487	25302.0481431963	0.533000
AT1G17770	AT1G73100	0.264	0.4533	1.7172	mixed	notTF	NA	NA	1.000000
AT1G66610	AT5G37890	0.3559	0.4563	1.282	none	notTF	-0.175695301815207	20471.8826860181	1.000000
AT2G47880	AT3G62960	0.0491	0.0441	0.8987	both	notTF	0.306511621246619	31892.8071923621	0.931000
AT1G16030	AT1G79920	0.2512	0.7749	3.0851	none	notTF	NA	NA	1.000000
AT1G16030	AT1G79930	0.2885	0.758	2.6272	none	notTF	NA	NA	1.000000
AT3G06620	AT5G49470	0.2389	0.1605	0.6718	none	notTF	0.394786092154925	24361.913572492	0.874000
AT1G21590	AT1G77280	0.2303	0.1779	0.7722	none	notTF	0.0016096894297701	30909.4372375988	1.000000
AT2G15780	AT4G33930	0.2679	0.5468	2.0412	mixed	notTF	NA	NA	0.940000
AT4G18980	AT5G45630	0.3134	0.244	0.7784	mixed	notTF	0.299362035006402	20587.7000870817	1.000000
AT1G35330	AT4G09130	0.2209	0.3555	1.6093	mixed	notTF	0.400140032168021	21956.1712608626	0.718000
AT3G01930	AT5G14120	0.1019	0.0866	0.8492	none	notTF	-0.0602961558391035	32230.9575528484	0.907000
AT1G26630	AT1G69410	0.1661	0.0892	0.5371	none	notTF	0.425372738888296	56229.5117694526	1.000000
AT3G06070	AT5G19190	0.2673	0.1808	0.6763	none	notTF	NA	NA	0.779000
AT3G23030	AT4G14560	0.2056	0.138	0.6713	both	TF	0.471661453746877	37655.9761261925	0.756000
AT1G18610	AT1G74150	0.3694	0.2292	0.6204	none	notTF	0.28867817306093	23095.2280546503	1.000000
AT1G63500	AT5G41260	0.1025	0.0564	0.5506	none	notTF	0.408803748372193	32996.767313263	0.744000
AT3G49350	AT5G24390	0.174	0.1388	0.7976	none	notTF	0.368097937859068	32219.9624820467	1.000000
AT1G53650	AT3G14450	0.207	0.1305	0.6303	none	notTF	0.418994306689483	31572.6756720849	1.000000
AT2G26080	AT4G33010	0.0769	0.0543	0.7062	none	notTF	0.779051000851882	47720.1330259048	1.000000
AT5G09770	AT5G64650	0.051	0.0312	0.6106	none	notTF	0.733951127147281	35209.3180346829	1.000000
AT3G50270	AT5G67150	0.2512	0.3153	1.2551	none	notTF	0.381395388254206	34183.1359824156	1.000000
AT3G06840	AT5G49170	0.1215	0.1772	1.4591	none	notTF	0.415934457879517	25453.5180788613	0.917000
AT3G03510	AT5G17580	0.3074	0.2735	0.8898	none	notTF	0.583225345798604	21377.6544756788	0.808000
AT4G26440	AT5G56270	0.2722	0.2776	1.02	none	TF	0.34921241874598	18966.721084018	1.000000
AT2G16600	AT4G34870	0.1415	0.1277	0.9023	none	notTF	0.793909512193479	50329.2181656671	0.772000
AT1G29710	AT2G34370	0.5352	0.3662	0.6843	mixed	notTF	-0.176936852409985	21167.0603675221	1.000000
AT1G02530	AT4G01820	0.1316	0.13	0.9876	none	notTF	NA	NA	1.000000
AT3G07780	AT5G48160	0.1235	0.1192	0.965	none	notTF	NA	NA	1.000000
AT3G50910	AT5G66480	0.2878	0.2329	0.8091	none	notTF	NA	NA	1.000000
AT1G10650	AT1G60610	0.1566	0.1668	1.0649	none	notTF	0.340088747838459	34183.80088741	0.892000
AT1G49270	AT3G18810	0.1398	0.1551	1.1099	both	notTF	0.771731154972942	22104.8671376548	0.757000
AT1G20200	AT1G75990	0.0284	0.0503	1.7685	none	notTF	0.685208976759404	44010.3766941855	1.000000
AT1G14350	AT2G02820	0.1747	0.1137	0.6507	none	TF	0.298601903257466	26932.7938532307	0.935000
AT2G23990	AT4G30590	0.2561	0.3736	1.4588	both	notTF	0.72960346896877	21913.426213183	0.956000
AT1G20030	AT1G75800	0.1261	0.1815	1.4399	none	notTF	0.0541643248914894	28331.0461657151	1.000000
AT1G06870	AT2G30440	0.2108	0.1547	0.7338	none	notTF	NA	NA	1.000000
AT2G21120	AT4G38730	0.162	0.1033	0.6373	none	notTF	NA	NA	1.000000
AT3G10860	AT5G05370	0.0485	0.0302	0.6228	none	notTF	0.760317777628921	49182.5203637062	1.000000
AT1G20460	AT1G76185	0.0587	0.0419	0.7133	none	notTF	NA	NA	0.933000
AT2G43680	AT3G59690	0.2502	0.1511	0.6039	none	notTF	0.584136200844198	37612.3974234589	0.741000
AT1G12310	AT1G62820	0.0199	0.0282	1.4169	none	notTF	0.645369080368634	42801.1066911972	1.000000
AT1G22360	AT1G78270	0.191	0.2516	1.3173	none	notTF	0.281481499435297	35159.3133058147	1.000000
AT1G64670	AT5G41900	0.1339	0.1301	0.9718	both	notTF	0.546441090923259	30437.2768327165	0.829000
AT1G51660	AT3G21220	0.1556	0.1153	0.7412	none	notTF	0.47980489175077	31885.1027862046	0.832000
AT1G51890	AT3G21340	0.2231	0.3666	1.6433	both	notTF	0.250066500981955	25920.9432447341	1.000000
AT1G08065	AT2G28210	0.2929	0.3302	1.1276	mixed	notTF	NA	NA	1.000000
AT4G12050	AT4G22810	0.1108	0.0936	0.8441	both	notTF	NA	NA	0.815000
AT3G06210	AT5G18980	0.1408	0.1059	0.7522	none	notTF	NA	NA	0.810000
AT2G41240	AT3G56970	0.3288	0.2565	0.7801	none	TF	NA	NA	1.000000
AT2G41240	AT3G56980	0.2908	0.23	0.7908	none	TF	NA	NA	0.944000
AT1G21390	AT1G76980	0.3476	0.2437	0.701	none	notTF	NA	NA	1.000000
AT2G35840	AT3G52340	0.2083	0.1533	0.7358	none	notTF	0.620749209912152	40456.844750731	1.000000
AT1G13640	AT2G03890	0.1489	0.1133	0.7611	none	notTF	0.417312554751172	29993.9585752155	1.000000
AT2G19160	AT4G30060	0.2005	0.1235	0.6157	none	notTF	NA	NA	1.000000
AT3G27660	AT5G40420	0.1607	0.2562	1.5939	mixed	notTF	0.873897354852653	26897.0853117557	0.856000
AT1G11230	AT1G61260	0.316	0.337	1.0663	mixed	notTF	NA	NA	0.800000
AT3G03450	AT5G17490	0.1862	0.158	0.8487	none	TF	0.40291945430589	26455.7050815947	1.000000
AT3G11280	AT5G05790	0.1602	0.1232	0.7691	mixed	TF	0.387911046803305	39051.7913603388	0.917000
AT1G35516	AT4G09460	0.501	0.83	1.6569	none	TF	NA	NA	1.000000
AT3G48720	AT5G63560	0.1489	0.1419	0.9533	both	notTF	-0.49524497452718	29711.4386987278	0.931000
AT1G22210	AT1G78090	0.2273	0.1986	0.8737	mixed	notTF	0.24308049278971	17814.3283284452	1.000000
AT1G54170	AT3G14010	0.408	0.2679	0.6567	none	notTF	0.470723681765313	33606.8438311483	1.000000
AT1G66930	AT5G38260	0.2635	0.3074	1.1665	none	notTF	0.183805357126113	16906.0676517888	1.000000
AT3G02830	AT5G16540	0.1879	0.1579	0.8402	none	notTF	0.869945027622467	35975.6679612259	0.940000
AT1G33230	AT4G10430	0.1195	0.0799	0.6684	none	notTF	NA	NA	1.000000
AT3G45440	AT5G60270	0.2397	0.2561	1.0686	none	notTF	0.197527782299343	22479.7574776863	1.000000
AT3G45440	AT5G60280	0.218	0.2267	1.0398	none	notTF	0.229699094104143	22479.7574776863	1.000000
AT3G45440	AT5G60320	0.2028	0.227	1.1195	none	notTF	0.457896367475336	22479.7574776863	1.000000
AT3G02170	AT5G15580	0.2242	0.1977	0.8818	none	notTF	0.159656576101636	32164.8946774467	0.726000
AT1G48020	AT3G17220	0.5299	0.4273	0.8064	none	notTF	NA	NA	1.000000
AT4G25230	AT5G51450	0.1524	0.0819	0.5376	none	notTF	NA	NA	1.000000
AT3G08770	AT5G01870	0.3735	0.4294	1.1497	none	notTF	0.148597164623877	37991.8816787103	1.000000
AT2G21590	AT4G39210	0.1469	0.0889	0.605	none	notTF	0.56015513249698	19982.6910529076	0.922000
AT3G02320	AT5G15810	0.1422	0.0821	0.577	none	notTF	0.6466999682362	31632.0970102146	0.733000
AT3G09760	AT5G03180	0.4542	0.246	0.5415	none	notTF	0.285175445001927	25739.2073505051	1.000000
AT3G03250	AT5G17310	0.0605	0.0381	0.6296	none	notTF	0.253506393414435	47034.6415558957	1.000000
AT3G45430	AT5G60300	0.2634	0.1799	0.6828	none	notTF	-0.0826594339209854	25995.3499355967	1.000000
AT3G45430	AT5G60310	0.369	0.2027	0.5493	none	notTF	0.109681750464541	25995.3499355967	1.000000
AT2G36640	AT3G53040	0.0941	0.1629	1.7311	both	notTF	0.883286236844213	18908.3657532409	0.776000
AT1G63300	AT5G41140	0.2206	0.1707	0.7736	none	notTF	0.128757688884574	18049.5528740783	1.000000
AT4G17470	AT5G47330	0.2235	0.2878	1.2878	none	notTF	0.426039302876812	28565.143599561	1.000000
AT3G50720	AT5G66710	0.2346	0.293	1.2491	mixed	notTF	0.463302406227991	19658.2681888956	1.000000
AT2G21060	AT4G38680	0.101	0.103	1.0201	mixed	notTF	0.528627592201193	35546.8035010776	0.635000
AT1G55110	AT3G13810	0.2713	0.2113	0.7785	both	TF	0.693272039941333	34774.6817351913	0.886000
AT3G09340	AT5G02180	0.2136	0.2274	1.0648	mixed	notTF	NA	NA	1.000000
AT3G09340	AT5G02170	0.2424	0.2071	0.8542	mixed	notTF	NA	NA	1.000000
AT1G14250	AT2G02970	0.2768	0.2081	0.7519	mixed	notTF	NA	NA	1.000000
AT1G23030	AT1G71020	0.1515	0.132	0.8712	none	notTF	0.568261665434422	37765.8322270192	1.000000
AT4G05020	AT4G21490	0.1379	0.0819	0.594	none	notTF	0.0885820407727179	34315.1181600921	1.000000
AT2G20900	AT4G28130	0.1733	0.1422	0.8202	none	notTF	0.144862786192919	34973.6216547001	1.000000
AT4G17710	AT5G46880	0.2497	0.2244	0.8985	both	TF	0.50605647176002	27578.7280440178	1.000000
AT1G53990	AT3G14225	0.2048	0.1813	0.8855	mixed	notTF	0.394581100224886	21438.434812811	1.000000
AT3G12130	AT5G06770	0.2047	0.1291	0.6309	none	TF	-0.241064882157621	35985.6442818539	1.000000
AT4G25470	AT5G51990	0.1386	0.2041	1.4731	none	TF	0.500879806278825	31806.026366583	1.000000
AT1G19310	AT1G74990	0.1821	0.3175	1.7436	mixed	notTF	0.00462355580383577	36040.9644722898	1.000000
AT1G33990	AT4G09900	0.0915	0.0758	0.8281	none	notTF	0.0702450849297113	40862.2418807342	1.000000
AT2G25000	AT4G31800	0.2245	0.2032	0.9052	none	TF	-0.107753129285486	26588.0963577869	1.000000
AT2G41210	AT3G56960	0.0771	0.0547	0.7096	none	notTF	0.664551305062593	22910.9673106321	0.687000
AT1G30120	AT2G34590	0.0495	0.0392	0.7916	none	notTF	0.633760372086893	46091.9030308159	0.915000
AT1G53880	AT3G14260	0.241	0.2853	1.1835	mixed	notTF	NA	NA	0.928000
AT4G18870	AT5G45710	0.2696	0.5517	2.0463	mixed	TF	-0.179166112545341	19194.2620769082	0.898000
AT2G37340	AT3G53500	0.1291	0.0988	0.7652	none	notTF	0.645953382795518	43651.9400672572	1.000000
AT2G23190	AT4G37370	0.1857	0.2515	1.3544	mixed	notTF	NA	NA	1.000000
AT2G22840	AT4G37740	0.2799	0.2491	0.8899	none	notTF	0.822647529837968	28908.7084623513	0.674000
AT2G25070	AT4G31860	0.1423	0.0958	0.6732	none	notTF	0.488757188366108	40451.2460659848	1.000000
AT1G23350	AT1G70540	0.1882	0.2989	1.5885	both	notTF	0.814572126962827	22058.4333157326	0.757000
AT1G08970	AT1G54830	0.0611	0.0589	0.963	none	TF	0.560364437687039	41052.5942540437	1.000000
AT1G22230	AT1G78110	0.2349	0.2248	0.957	none	notTF	NA	NA	1.000000
AT1G35630	AT4G09560	0.3268	0.3328	1.0185	mixed	notTF	NA	NA	1.000000
AT3G09220	AT5G01050	0.1518	0.2966	1.9534	both	notTF	NA	NA	1.000000
AT1G32360	AT2G35430	0.1994	0.1779	0.8918	none	TF	-0.270447062040268	33662.0327119008	1.000000
AT4G17615	AT5G47100	0.0478	0.0501	1.0494	none	notTF	0.0638420542146925	35840.8154713762	1.000000
AT5G07090	AT5G58420	0.0148	0.0075	0.5079	none	notTF	0.649392215557044	47035.0954065576	1.000000
AT3G11320	AT5G05820	0.0505	0.0265	0.5248	none	notTF	0.386300272290726	32573.0388717962	1.000000
AT2G39380	AT3G55150	0.182	0.1443	0.7927	none	notTF	0.776458629691237	27206.7200921758	1.000000
AT1G09050	AT1G55050	0.4203	0.3166	0.7532	none	notTF	NA	NA	1.000000
AT2G38810	AT3G54560	0.0808	0.071	0.8788	none	notTF	0.734464345784633	31559.7247488781	1.000000
AT1G06170	AT2G31210	0.1721	0.3331	1.9362	none	TF	0.669792887693432	17281.8786966144	1.000000
AT1G06170	AT2G31220	0.1795	0.2122	1.1822	none	TF	NA	NA	1.000000
AT4G27000	AT5G54900	0.1755	0.1298	0.7393	none	notTF	0.05811717334057	45185.6396686611	1.000000
AT3G27810	AT5G40350	0.1784	0.1631	0.9139	both	TF	0.928194661580252	18272.0817514067	1.000000
AT2G40000	AT3G55840	0.1396	0.1445	1.0345	none	notTF	0.651998644490732	40882.1059445482	1.000000
AT2G46380	AT3G61670	0.3196	0.2478	0.7754	none	notTF	0.260183797432237	24175.3144916515	1.000000
AT2G47870	AT3G62950	0.0909	0.0947	1.0409	both	notTF	NA	NA	0.866000
AT1G49750	AT3G19320	0.1887	0.1775	0.9405	none	notTF	-0.477625889359464	41564.1182596712	1.000000
AT2G21130	AT4G38740	0.07	0.0621	0.8883	none	notTF	NA	NA	0.942000
AT1G12130	AT1G62540	0.1722	0.2333	1.3548	both	notTF	-0.124562086983312	18583.6220305135	1.000000
AT1G67000	AT5G38260	0.2914	0.3106	1.0659	mixed	notTF	0.425379573753999	18616.0028367577	1.000000
AT1G04600	AT2G33240	0.183	0.1036	0.5661	mixed	notTF	0.554865222344402	17542.8973947409	0.843000
AT3G06330	AT5G18760	0.2771	0.2131	0.7691	none	notTF	0.415605249947243	37441.6358046544	1.000000
AT1G22570	AT1G72120	0.1487	0.2508	1.6871	both	notTF	NA	NA	1.000000
AT2G18590	AT4G36790	0.2076	0.2507	1.2072	mixed	notTF	0.0668587309035523	28658.6169429423	1.000000
AT4G17570	AT5G47140	0.2952	0.206	0.6979	none	TF	NA	NA	0.817000
AT2G20100	AT4G29100	0.224	0.145	0.6475	both	TF	0.154158599993515	23853.8435655286	0.677000
AT4G04810	AT4G21830	0.1899	0.231	1.2162	mixed	notTF	NA	NA	1.000000
AT1G50520	AT3G20130	0.2588	0.2769	1.0698	none	notTF	0.857765273237861	22579.5908804988	1.000000
AT3G03500	AT5G17570	0.203	0.1975	0.9728	none	notTF	NA	NA	1.000000
AT1G28230	AT2G33750	0.2398	0.2193	0.9146	mixed	notTF	NA	NA	1.000000
AT1G53700	AT3G14370	0.1559	0.1572	1.0079	both	notTF	0.747026866589012	21064.2829563051	1.000000
AT1G29030	AT2G34040	0.1648	0.1205	0.731	none	notTF	NA	NA	1.000000
AT1G49740	AT3G19310	0.1993	0.1791	0.8987	none	notTF	0.310591990722114	30942.5415596728	1.000000
AT2G19170	AT4G30020	0.091	0.0658	0.7229	none	notTF	0.530310267733862	31079.1084624095	1.000000
AT3G27300	AT5G40760	0.0843	0.0589	0.6986	none	notTF	0.500945835074797	35046.271749757	1.000000
AT1G05680	AT2G31750	0.1836	0.355	1.9338	none	notTF	0.148440815777695	24462.1325959452	1.000000
AT1G05680	AT2G31790	0.2783	0.3984	1.4318	none	notTF	-0.50115628289122	24462.1325959452	1.000000
AT1G16700	AT1G79010	0.0768	0.028	0.364	none	notTF	NA	NA	0.778000
AT1G26690	AT1G69460	0.1507	0.1147	0.7612	none	notTF	NA	NA	1.000000
AT3G22810	AT4G14740	0.1318	0.1149	0.8719	none	notTF	NA	NA	1.000000
AT3G10525	AT5G04470	0.3377	0.2177	0.6445	none	notTF	-0.365547381530355	35231.6876210934	1.000000
AT5G09350	AT5G64070	0.1608	0.0836	0.5203	none	notTF	NA	NA	0.917000
AT1G10900	AT1G60890	0.1824	0.1166	0.6393	none	notTF	0.00266709637330514	32226.2250518388	0.920000
AT2G17880	AT4G36040	0.1805	0.1753	0.9712	none	notTF	0.267407972780885	28087.4563089102	1.000000
AT1G51820	AT3G21340	0.1928	0.1919	0.9952	both	notTF	-0.0954541688274428	17729.057865939	1.000000
AT3G11580	AT5G06250	0.2682	0.2645	0.986	both	TF	0.288130433859709	25017.0697709957	0.549000
AT3G02620	AT5G16230	0.1149	0.104	0.9047	mixed	notTF	NA	NA	0.810000
AT3G46690	AT5G59590	0.2339	0.2003	0.8561	none	notTF	0.417592980905191	18089.5010615599	1.000000
AT2G43890	AT3G59850	0.1812	0.415	2.2899	both	notTF	0.775785117268324	20724.5514537655	1.000000
AT3G03260	AT5G17320	0.3332	0.3695	1.1087	both	TF	0.648538660229006	21562.1278945515	0.883000
AT1G64090	AT5G41600	0.1785	0.1191	0.6672	none	notTF	0.589374654851183	44045.2675622706	1.000000
AT1G48600	AT3G18000	0.0896	0.0646	0.7215	none	notTF	NA	NA	1.000000
AT4G24640	AT5G50040	0.3975	0.4381	1.1021	both	notTF	NA	NA	1.000000
AT4G24640	AT5G50030	0.3173	0.2888	0.9101	both	notTF	0.919671565301821	19774.6198830528	1.000000
AT4G24640	AT5G50070	0.3919	0.4489	1.1452	both	notTF	NA	NA	1.000000
AT2G42500	AT3G58500	0.022	0.0104	0.473	none	notTF	NA	NA	0.902000
AT2G46080	AT3G61500	0.2827	0.4863	1.72	none	notTF	NA	NA	1.000000
AT5G12170	AT5G19380	0.2441	0.178	0.7292	none	notTF	0.000704074476545072	35791.7072568622	1.000000
AT4G18480	AT5G45930	0.1288	0.0953	0.7396	none	notTF	0.962107863725808	46698.8770787539	0.922000
AT3G27250	AT5G40800	0.2936	0.2098	0.7146	both	notTF	NA	NA	0.755000
AT3G27250	AT5G40790	0.2451	0.4385	1.7891	both	notTF	NA	NA	1.000000
AT3G27080	AT5G40930	0.3652	0.2969	0.813	none	notTF	0.505512209030367	39442.8131500322	1.000000
AT1G09350	AT1G56600	0.0928	0.0875	0.9429	both	notTF	0.318813281434058	25170.4245684443	1.000000
AT2G47250	AT3G62310	0.0522	0.0374	0.7167	none	notTF	0.70873897678999	38823.9074687382	1.000000
AT2G20960	AT4G38560	0.3608	0.3683	1.0207	none	notTF	0.328711106131493	36531.9385654678	1.000000
AT2G19810	AT4G29190	0.2588	0.1622	0.6269	none	TF	0.718630859082848	37073.5472869072	0.793000
AT1G51520	AT3G21100	0.3223	0.2281	0.7078	none	notTF	0.339662260074445	18002.2102330296	0.850000
AT4G04630	AT4G21970	0.1965	0.1447	0.7362	mixed	notTF	NA	NA	0.945000
AT4G04630	AT4G21930	0.1465	0.7065	4.8227	none	notTF	NA	NA	1.000000
AT2G47650	AT3G62830	0.0786	0.0633	0.8051	none	notTF	NA	NA	1.000000
AT4G04830	AT4G21830	0.2215	0.2208	0.997	both	notTF	NA	NA	1.000000
AT4G04830	AT4G21840	0.1989	0.211	1.0607	both	notTF	NA	NA	1.000000
AT3G07820	AT5G48140	0.1435	0.1249	0.8699	both	notTF	0.954302055167635	19277.4223523705	1.000000
AT1G64340	AT5G41810	0.3707	0.3411	0.9202	mixed	notTF	NA	NA	1.000000
AT1G52360	AT3G15980	0.1122	0.0527	0.4703	none	notTF	0.495378638127	38318.1040588162	1.000000
AT1G64210	AT5G41680	0.1623	0.1779	1.0959	none	notTF	0.419186641178397	22518.371897496	0.748000
AT1G51830	AT3G21340	0.1943	0.1841	0.9471	both	notTF	0.389251793757149	20402.6361974761	0.819000
AT4G27320	AT5G54430	0.1151	0.0699	0.608	none	notTF	0.466843430515391	36861.0278794007	1.000000
AT5G07730	AT5G61360	0.3351	0.2874	0.8577	none	notTF	0.32920788229176	28250.5629213946	1.000000
AT4G17600	AT5G47110	0.1712	0.1384	0.8082	none	TF	0.953985379147217	41520.1703406866	1.000000
AT4G24810	AT5G50330	0.1808	0.113	0.6253	none	notTF	-0.441772898600654	29518.0685797065	1.000000
AT1G02300	AT4G01610	0.2078	0.1497	0.7204	none	notTF	-0.00920122508474758	26798.3810087076	1.000000
AT4G27460	AT5G53750	0.1668	0.1811	1.0855	none	notTF	NA	NA	0.960000
AT1G14600	AT2G02060	0.2823	0.1742	0.6172	none	TF	NA	NA	0.828000
AT1G29230	AT2G34180	0.1569	0.1319	0.8407	none	notTF	0.118200735086127	27896.6976058249	0.781000
AT3G28920	AT5G39760	0.1631	0.1517	0.9302	none	TF	0.635103491025014	32114.131762877	1.000000
AT1G22810	AT1G71520	0.2587	0.2531	0.9782	mixed	TF	NA	NA	1.000000
[truncated: 1,635 more rows]
