# Supplementary material for: Contribution of the epigenetic mark H3K27me3 to functional divergence after whole genome duplication in Arabidopsis
Source: Genome Biol. 2012 Oct 3;13(10):R94. doi: 10.1186/gb-2012-13-10-r94 (PMC3491422; doi:10.1186/gb-2012-13-10-r94)
Supplement: Additional file 4 — Conserved upstream regions. [file gb-2012-13-10-r94-S4.zip]

Archive with 3,635 entries (3,634 files):
- resultsOfUpstreamSeqComparison/
- resultsOfUpstreamSeqComparison/AT1G01010AT4G01550.txt
- resultsOfUpstreamSeqComparison/AT1G01020AT4G01510.txt
- resultsOfUpstreamSeqComparison/AT1G01030AT4G01500.txt
- resultsOfUpstreamSeqComparison/AT1G01050AT4G01480.txt
- resultsOfUpstreamSeqComparison/AT1G01070AT4G01430.txt
- resultsOfUpstreamSeqComparison/AT1G01070AT4G01440.txt
- resultsOfUpstreamSeqComparison/AT1G01070AT4G01450.txt
- resultsOfUpstreamSeqComparison/AT1G01110AT4G00820.txt
- resultsOfUpstreamSeqComparison/AT1G01160AT4G00850.txt
- resultsOfUpstreamSeqComparison/AT1G01170AT4G00860.txt
- resultsOfUpstreamSeqComparison/AT1G01340AT4G01010.txt
- resultsOfUpstreamSeqComparison/AT1G01360AT4G01020.txt
- resultsOfUpstreamSeqComparison/AT1G01380AT4G01060.txt
- resultsOfUpstreamSeqComparison/AT1G01390AT4G01070.txt
- resultsOfUpstreamSeqComparison/AT1G01420AT4G01070.txt
- resultsOfUpstreamSeqComparison/AT1G01430AT4G01080.txt
- resultsOfUpstreamSeqComparison/AT1G01440AT4G01090.txt
- resultsOfUpstreamSeqComparison/AT1G01460AT4G01190.txt
- resultsOfUpstreamSeqComparison/AT1G01520AT4G01280.txt
- resultsOfUpstreamSeqComparison/AT1G01540AT4G01330.txt
- resultsOfUpstreamSeqComparison/AT1G01550AT4G01360.txt
- resultsOfUpstreamSeqComparison/AT1G01560AT4G01370.txt
- resultsOfUpstreamSeqComparison/AT1G01570AT4G00300.txt
- resultsOfUpstreamSeqComparison/AT1G01600AT4G00360.txt
- resultsOfUpstreamSeqComparison/AT1G01610AT4G00400.txt
- resultsOfUpstreamSeqComparison/AT1G01620AT4G00430.txt
- resultsOfUpstreamSeqComparison/AT1G01700AT4G00460.txt
- resultsOfUpstreamSeqComparison/AT1G01710AT4G00520.txt
- resultsOfUpstreamSeqComparison/AT1G01740AT4G00710.txt
- resultsOfUpstreamSeqComparison/AT1G01750AT4G00680.txt
- resultsOfUpstreamSeqComparison/AT1G01790AT4G00630.txt
- resultsOfUpstreamSeqComparison/AT1G02000AT4G00110.txt
- resultsOfUpstreamSeqComparison/AT1G02050AT4G00040.txt
- resultsOfUpstreamSeqComparison/AT1G02300AT4G01610.txt
- resultsOfUpstreamSeqComparison/AT1G02305AT4G01610.txt
- resultsOfUpstreamSeqComparison/AT1G02360AT4G01700.txt
- resultsOfUpstreamSeqComparison/AT1G02370AT4G01990.txt
- resultsOfUpstreamSeqComparison/AT1G02380AT4G01960.txt
- resultsOfUpstreamSeqComparison/AT1G02390AT4G01950.txt
- resultsOfUpstreamSeqComparison/AT1G02460AT4G01890.txt
- resultsOfUpstreamSeqComparison/AT1G02500AT4G01850.txt
- resultsOfUpstreamSeqComparison/AT1G02510AT4G01840.txt
- resultsOfUpstreamSeqComparison/AT1G02520AT4G01820.txt
- resultsOfUpstreamSeqComparison/AT1G02520AT4G01830.txt
- resultsOfUpstreamSeqComparison/AT1G02530AT4G01820.txt
- resultsOfUpstreamSeqComparison/AT1G02580AT4G02020.txt
- resultsOfUpstreamSeqComparison/AT1G02620AT4G02080.txt
- resultsOfUpstreamSeqComparison/AT1G02650AT4G02100.txt
- resultsOfUpstreamSeqComparison/AT1G02690AT4G02150.txt
- resultsOfUpstreamSeqComparison/AT1G02700AT4G02140.txt
- resultsOfUpstreamSeqComparison/AT1G02720AT4G02130.txt
- resultsOfUpstreamSeqComparison/AT1G02750AT4G02200.txt
- resultsOfUpstreamSeqComparison/AT1G02780AT4G02230.txt
- resultsOfUpstreamSeqComparison/AT1G02800AT4G02290.txt
- resultsOfUpstreamSeqComparison/AT1G02810AT4G02330.txt
- resultsOfUpstreamSeqComparison/AT1G02813AT4G02360.txt
- resultsOfUpstreamSeqComparison/AT1G02816AT4G02370.txt
- resultsOfUpstreamSeqComparison/AT1G02820AT4G02380.txt
- resultsOfUpstreamSeqComparison/AT1G02840AT4G02430.txt
- resultsOfUpstreamSeqComparison/AT1G02890AT4G02480.txt
- resultsOfUpstreamSeqComparison/AT1G02920AT4G02520.txt
- resultsOfUpstreamSeqComparison/AT1G02930AT4G02520.txt
- resultsOfUpstreamSeqComparison/AT1G02940AT4G02520.txt
- resultsOfUpstreamSeqComparison/AT1G02980AT4G02570.txt
- resultsOfUpstreamSeqComparison/AT1G03040AT4G02590.txt
- resultsOfUpstreamSeqComparison/AT1G03050AT4G02650.txt
- resultsOfUpstreamSeqComparison/AT1G03060AT4G02660.txt
- resultsOfUpstreamSeqComparison/AT1G03070AT4G02690.txt
- resultsOfUpstreamSeqComparison/AT1G03080AT4G02710.txt
- resultsOfUpstreamSeqComparison/AT1G03130AT4G02770.txt
- resultsOfUpstreamSeqComparison/AT1G03170AT4G02810.txt
- resultsOfUpstreamSeqComparison/AT1G03210AT4G02850.txt
- resultsOfUpstreamSeqComparison/AT1G03210AT4G02860.txt
- resultsOfUpstreamSeqComparison/AT1G03290AT4G02880.txt
- resultsOfUpstreamSeqComparison/AT1G03340AT4G02920.txt
- resultsOfUpstreamSeqComparison/AT1G03440AT4G03010.txt
- resultsOfUpstreamSeqComparison/AT1G03445AT4G03080.txt
- resultsOfUpstreamSeqComparison/AT1G03457AT4G03110.txt
- resultsOfUpstreamSeqComparison/AT1G03470AT4G03150.txt
- resultsOfUpstreamSeqComparison/AT1G03520AT4G03340.txt
- resultsOfUpstreamSeqComparison/AT1G03610AT4G03420.txt
- resultsOfUpstreamSeqComparison/AT1G03660AT4G03500.txt
- resultsOfUpstreamSeqComparison/AT1G03670AT4G03460.txt
- resultsOfUpstreamSeqComparison/AT1G03670AT4G03500.txt
- resultsOfUpstreamSeqComparison/AT1G03700AT4G03540.txt
- resultsOfUpstreamSeqComparison/AT1G03730AT4G03600.txt
- resultsOfUpstreamSeqComparison/AT1G03740AT5G44290.txt
- resultsOfUpstreamSeqComparison/AT1G03770AT5G44280.txt
- resultsOfUpstreamSeqComparison/AT1G03780AT5G44270.txt
- resultsOfUpstreamSeqComparison/AT1G03790AT5G44260.txt
- resultsOfUpstreamSeqComparison/AT1G03800AT5G44210.txt
- resultsOfUpstreamSeqComparison/AT1G03840AT5G44160.txt
- resultsOfUpstreamSeqComparison/AT1G03860AT5G44140.txt
- resultsOfUpstreamSeqComparison/AT1G03870AT5G44130.txt
- resultsOfUpstreamSeqComparison/AT1G03880AT5G44120.txt
- resultsOfUpstreamSeqComparison/AT1G03890AT5G44120.txt
- resultsOfUpstreamSeqComparison/AT1G03905AT5G44110.txt
- resultsOfUpstreamSeqComparison/AT1G03930AT5G44100.txt
- resultsOfUpstreamSeqComparison/AT1G03960AT5G44090.txt
- resultsOfUpstreamSeqComparison/AT1G03970AT5G44080.txt
- resultsOfUpstreamSeqComparison/AT1G03980AT5G44070.txt
- resultsOfUpstreamSeqComparison/AT1G04000AT5G44060.txt
- resultsOfUpstreamSeqComparison/AT1G04030AT5G44040.txt
- resultsOfUpstreamSeqComparison/AT1G04040AT5G44020.txt
- resultsOfUpstreamSeqComparison/AT1G04050AT5G43990.txt
- resultsOfUpstreamSeqComparison/AT1G04070AT5G43970.txt
- resultsOfUpstreamSeqComparison/AT1G04090AT5G43950.txt
- resultsOfUpstreamSeqComparison/AT1G04140AT5G43930.txt
- resultsOfUpstreamSeqComparison/AT1G04160AT5G43900.txt
- resultsOfUpstreamSeqComparison/AT1G04180AT5G43890.txt
- resultsOfUpstreamSeqComparison/AT1G04220AT5G43760.txt
- resultsOfUpstreamSeqComparison/AT1G04230AT5G43720.txt
- resultsOfUpstreamSeqComparison/AT1G04240AT5G43700.txt
- resultsOfUpstreamSeqComparison/AT1G04270AT5G43640.txt
- resultsOfUpstreamSeqComparison/AT1G04300AT5G43560.txt
- resultsOfUpstreamSeqComparison/AT1G04340AT5G43460.txt
- resultsOfUpstreamSeqComparison/AT1G04350AT5G43440.txt
- resultsOfUpstreamSeqComparison/AT1G04350AT5G43450.txt
- resultsOfUpstreamSeqComparison/AT1G04360AT5G43420.txt
- resultsOfUpstreamSeqComparison/AT1G04370AT5G43410.txt
- resultsOfUpstreamSeqComparison/AT1G04380AT5G43440.txt
- resultsOfUpstreamSeqComparison/AT1G04410AT5G43330.txt
- resultsOfUpstreamSeqComparison/AT1G04440AT5G43320.txt
- resultsOfUpstreamSeqComparison/AT1G04450AT2G33460.txt
- resultsOfUpstreamSeqComparison/AT1G04470AT2G33420.txt
- resultsOfUpstreamSeqComparison/AT1G04470AT2G33450.txt
- resultsOfUpstreamSeqComparison/AT1G04480AT2G33370.txt
- resultsOfUpstreamSeqComparison/AT1G04490AT2G33360.txt
- resultsOfUpstreamSeqComparison/AT1G04500AT2G33350.txt
- resultsOfUpstreamSeqComparison/AT1G04510AT2G33340.txt
- resultsOfUpstreamSeqComparison/AT1G04520AT2G33330.txt
- resultsOfUpstreamSeqComparison/AT1G04540AT2G33320.txt
- resultsOfUpstreamSeqComparison/AT1G04550AT2G33310.txt
- resultsOfUpstreamSeqComparison/AT1G04570AT2G33280.txt
- resultsOfUpstreamSeqComparison/AT1G04600AT2G33240.txt
- resultsOfUpstreamSeqComparison/AT1G04610AT2G33230.txt
- resultsOfUpstreamSeqComparison/AT1G04630AT2G33220.txt
- resultsOfUpstreamSeqComparison/AT1G04710AT2G33150.txt
- resultsOfUpstreamSeqComparison/AT1G04750AT2G33110.txt
- resultsOfUpstreamSeqComparison/AT1G04750AT2G33120.txt
- resultsOfUpstreamSeqComparison/AT1G04760AT2G32670.txt
- resultsOfUpstreamSeqComparison/AT1G04810AT2G32730.txt
- resultsOfUpstreamSeqComparison/AT1G04860AT2G32780.txt
- resultsOfUpstreamSeqComparison/AT1G04930AT2G32840.txt
- resultsOfUpstreamSeqComparison/AT1G04980AT2G32920.txt
- resultsOfUpstreamSeqComparison/AT1G04990AT2G32930.txt
- resultsOfUpstreamSeqComparison/AT1G05000AT2G32960.txt
- resultsOfUpstreamSeqComparison/AT1G05070AT2G32580.txt
- resultsOfUpstreamSeqComparison/AT1G05100AT2G32510.txt
- resultsOfUpstreamSeqComparison/AT1G05140AT2G32480.txt
- resultsOfUpstreamSeqComparison/AT1G05150AT2G32450.txt
- resultsOfUpstreamSeqComparison/AT1G05160AT2G32440.txt
- resultsOfUpstreamSeqComparison/AT1G05170AT2G32430.txt
- resultsOfUpstreamSeqComparison/AT1G05180AT2G32410.txt
- resultsOfUpstreamSeqComparison/AT1G05200AT2G32390.txt
- resultsOfUpstreamSeqComparison/AT1G05200AT2G32400.txt
- resultsOfUpstreamSeqComparison/AT1G05210AT2G32380.txt
- resultsOfUpstreamSeqComparison/AT1G05220AT2G32380.txt
- resultsOfUpstreamSeqComparison/AT1G05230AT2G32370.txt
- resultsOfUpstreamSeqComparison/AT1G05270AT2G32340.txt
- resultsOfUpstreamSeqComparison/AT1G05290AT2G32310.txt
- resultsOfUpstreamSeqComparison/AT1G05300AT2G32270.txt
- resultsOfUpstreamSeqComparison/AT1G05320AT2G32240.txt
- resultsOfUpstreamSeqComparison/AT1G05340AT2G32190.txt
- resultsOfUpstreamSeqComparison/AT1G05340AT2G32200.txt
- resultsOfUpstreamSeqComparison/AT1G05340AT2G32210.txt
- resultsOfUpstreamSeqComparison/AT1G05420AT2G32100.txt
- resultsOfUpstreamSeqComparison/AT1G05470AT2G32010.txt
- resultsOfUpstreamSeqComparison/AT1G05570AT2G31960.txt
- resultsOfUpstreamSeqComparison/AT1G05575AT2G31945.txt
- resultsOfUpstreamSeqComparison/AT1G05580AT2G31910.txt
- resultsOfUpstreamSeqComparison/AT1G05630AT2G31830.txt
- resultsOfUpstreamSeqComparison/AT1G05640AT2G31820.txt
- resultsOfUpstreamSeqComparison/AT1G05680AT2G31750.txt
- resultsOfUpstreamSeqComparison/AT1G05680AT2G31790.txt
- resultsOfUpstreamSeqComparison/AT1G05710AT2G31730.txt
- resultsOfUpstreamSeqComparison/AT1G05730AT2G31725.txt
- resultsOfUpstreamSeqComparison/AT1G05740AT2G31725.txt
- resultsOfUpstreamSeqComparison/AT1G05780AT2G31710.txt
- resultsOfUpstreamSeqComparison/AT1G05800AT2G31690.txt
- resultsOfUpstreamSeqComparison/AT1G05810AT2G31680.txt
- resultsOfUpstreamSeqComparison/AT1G05830AT2G31650.txt
- resultsOfUpstreamSeqComparison/AT1G05860AT2G31600.txt
- resultsOfUpstreamSeqComparison/AT1G05870AT2G31560.txt
- resultsOfUpstreamSeqComparison/AT1G05880AT2G31510.txt
- resultsOfUpstreamSeqComparison/AT1G05890AT2G31510.txt
- resultsOfUpstreamSeqComparison/AT1G05900AT2G31450.txt
- resultsOfUpstreamSeqComparison/AT1G05920AT2G31460.txt
- resultsOfUpstreamSeqComparison/AT1G06020AT2G31390.txt
- resultsOfUpstreamSeqComparison/AT1G06030AT2G31390.txt
- resultsOfUpstreamSeqComparison/AT1G06040AT2G31380.txt
- resultsOfUpstreamSeqComparison/AT1G06070AT2G31370.txt
- resultsOfUpstreamSeqComparison/AT1G06080AT2G31360.txt
- resultsOfUpstreamSeqComparison/AT1G06130AT2G31350.txt
- resultsOfUpstreamSeqComparison/AT1G06150AT2G31280.txt
- resultsOfUpstreamSeqComparison/AT1G06160AT2G31230.txt
- resultsOfUpstreamSeqComparison/AT1G06170AT2G31210.txt
- resultsOfUpstreamSeqComparison/AT1G06170AT2G31220.txt
- resultsOfUpstreamSeqComparison/AT1G06180AT2G31180.txt
- resultsOfUpstreamSeqComparison/AT1G06200AT2G31140.txt
- resultsOfUpstreamSeqComparison/AT1G06250AT2G31100.txt
- resultsOfUpstreamSeqComparison/AT1G06390AT2G30980.txt
- resultsOfUpstreamSeqComparison/AT1G06540AT2G30930.txt
- resultsOfUpstreamSeqComparison/AT1G06640AT2G30830.txt
- resultsOfUpstreamSeqComparison/AT1G06640AT2G30840.txt
- resultsOfUpstreamSeqComparison/AT1G06650AT2G30840.txt
- resultsOfUpstreamSeqComparison/AT1G06660AT2G30820.txt
- resultsOfUpstreamSeqComparison/AT1G06670AT2G30800.txt
- resultsOfUpstreamSeqComparison/AT1G06680AT2G30790.txt
- resultsOfUpstreamSeqComparison/AT1G06700AT2G30730.txt
- resultsOfUpstreamSeqComparison/AT1G06700AT2G30740.txt
- resultsOfUpstreamSeqComparison/AT1G06750AT2G30630.txt
- resultsOfUpstreamSeqComparison/AT1G06760AT2G30620.txt
- resultsOfUpstreamSeqComparison/AT1G06770AT2G30580.txt
- resultsOfUpstreamSeqComparison/AT1G06800AT2G30550.txt
- resultsOfUpstreamSeqComparison/AT1G06830AT2G30540.txt
- resultsOfUpstreamSeqComparison/AT1G06870AT2G30440.txt
- resultsOfUpstreamSeqComparison/AT1G06890AT2G30460.txt
- resultsOfUpstreamSeqComparison/AT1G06920AT2G30400.txt
- resultsOfUpstreamSeqComparison/AT1G06960AT2G30260.txt
- resultsOfUpstreamSeqComparison/AT1G06970AT2G30240.txt
- resultsOfUpstreamSeqComparison/AT1G06980AT2G30230.txt
- resultsOfUpstreamSeqComparison/AT1G06990AT2G30220.txt
- resultsOfUpstreamSeqComparison/AT1G07030AT2G30160.txt
- resultsOfUpstreamSeqComparison/AT1G07140AT2G30060.txt
- resultsOfUpstreamSeqComparison/AT1G07150AT2G30040.txt
- resultsOfUpstreamSeqComparison/AT1G07160AT2G30020.txt
- resultsOfUpstreamSeqComparison/AT1G07170AT2G30000.txt
- resultsOfUpstreamSeqComparison/AT1G07180AT2G29990.txt
- resultsOfUpstreamSeqComparison/AT1G07200AT2G29970.txt
- resultsOfUpstreamSeqComparison/AT1G07240AT2G29730.txt
- resultsOfUpstreamSeqComparison/AT1G07240AT2G29750.txt
- resultsOfUpstreamSeqComparison/AT1G07250AT2G29740.txt
- resultsOfUpstreamSeqComparison/AT1G07260AT2G29740.txt
- resultsOfUpstreamSeqComparison/AT1G07260AT2G29750.txt
- resultsOfUpstreamSeqComparison/AT1G07270AT2G29680.txt
- resultsOfUpstreamSeqComparison/AT1G07280AT2G29670.txt
- resultsOfUpstreamSeqComparison/AT1G07300AT2G29640.txt
- resultsOfUpstreamSeqComparison/AT1G07330AT2G29620.txt
- resultsOfUpstreamSeqComparison/AT1G07360AT2G29580.txt
- resultsOfUpstreamSeqComparison/AT1G07370AT2G29570.txt
- resultsOfUpstreamSeqComparison/AT1G07400AT2G29500.txt
- resultsOfUpstreamSeqComparison/AT1G07420AT2G29390.txt
- resultsOfUpstreamSeqComparison/AT1G07430AT2G29380.txt
- resultsOfUpstreamSeqComparison/AT1G07440AT2G29300.txt
- resultsOfUpstreamSeqComparison/AT1G07440AT2G29310.txt
- resultsOfUpstreamSeqComparison/AT1G07440AT2G29320.txt
- resultsOfUpstreamSeqComparison/AT1G07440AT2G29330.txt
- resultsOfUpstreamSeqComparison/AT1G07450AT2G29330.txt
- resultsOfUpstreamSeqComparison/AT1G07460AT2G29220.txt
- resultsOfUpstreamSeqComparison/AT1G07510AT2G29080.txt
- resultsOfUpstreamSeqComparison/AT1G07520AT2G29060.txt
- resultsOfUpstreamSeqComparison/AT1G07530AT2G29060.txt
- resultsOfUpstreamSeqComparison/AT1G07560AT2G28960.txt
- resultsOfUpstreamSeqComparison/AT1G07570AT2G28930.txt
- resultsOfUpstreamSeqComparison/AT1G07630AT2G28890.txt
- resultsOfUpstreamSeqComparison/AT1G07640AT2G28810.txt
- resultsOfUpstreamSeqComparison/AT1G07660AT2G28740.txt
- resultsOfUpstreamSeqComparison/AT1G07720AT2G28630.txt
- resultsOfUpstreamSeqComparison/AT1G07730AT2G28670.txt
- resultsOfUpstreamSeqComparison/AT1G07750AT2G28680.txt
- resultsOfUpstreamSeqComparison/AT1G07790AT2G28720.txt
- resultsOfUpstreamSeqComparison/AT1G07820AT2G28740.txt
- resultsOfUpstreamSeqComparison/AT1G07870AT2G28590.txt
- resultsOfUpstreamSeqComparison/AT1G07900AT2G28500.txt
- resultsOfUpstreamSeqComparison/AT1G07990AT2G28360.txt
- resultsOfUpstreamSeqComparison/AT1G08000AT2G28340.txt
- resultsOfUpstreamSeqComparison/AT1G08010AT2G28340.txt
- resultsOfUpstreamSeqComparison/AT1G08040AT2G28310.txt
- resultsOfUpstreamSeqComparison/AT1G08060AT2G28240.txt
- resultsOfUpstreamSeqComparison/AT1G08065AT2G28210.txt
- resultsOfUpstreamSeqComparison/AT1G08080AT2G28210.txt
- resultsOfUpstreamSeqComparison/AT1G08150AT2G28180.txt
- resultsOfUpstreamSeqComparison/AT1G08200AT2G27860.txt
- resultsOfUpstreamSeqComparison/AT1G08250AT2G27820.txt
- resultsOfUpstreamSeqComparison/AT1G08360AT2G27530.txt
- resultsOfUpstreamSeqComparison/AT1G08410AT2G27200.txt
- resultsOfUpstreamSeqComparison/AT1G08420AT2G27210.txt
- resultsOfUpstreamSeqComparison/AT1G08440AT2G27240.txt
- resultsOfUpstreamSeqComparison/AT1G08730AT1G54560.txt
- resultsOfUpstreamSeqComparison/AT1G08880AT1G54690.txt
- resultsOfUpstreamSeqComparison/AT1G08930AT1G54730.txt
- resultsOfUpstreamSeqComparison/AT1G08970AT1G54830.txt
- resultsOfUpstreamSeqComparison/AT1G08990AT1G54940.txt
- resultsOfUpstreamSeqComparison/AT1G09000AT1G54960.txt
- resultsOfUpstreamSeqComparison/AT1G09040AT1G09050.txt
- resultsOfUpstreamSeqComparison/AT1G09050AT1G55050.txt
- resultsOfUpstreamSeqComparison/AT1G09155AT1G56240.txt
- resultsOfUpstreamSeqComparison/AT1G09155AT1G56250.txt
- resultsOfUpstreamSeqComparison/AT1G09180AT1G56330.txt
- resultsOfUpstreamSeqComparison/AT1G09210AT1G56340.txt
- resultsOfUpstreamSeqComparison/AT1G09240AT1G56430.txt
- resultsOfUpstreamSeqComparison/AT1G09310AT1G56580.txt
- resultsOfUpstreamSeqComparison/AT1G09350AT1G56600.txt
- resultsOfUpstreamSeqComparison/AT1G09390AT1G56670.txt
- resultsOfUpstreamSeqComparison/AT1G09410AT1G56690.txt
- resultsOfUpstreamSeqComparison/AT1G09440AT1G56720.txt
- resultsOfUpstreamSeqComparison/AT1G09540AT1G57560.txt
- resultsOfUpstreamSeqComparison/AT1G09550AT1G57590.txt
[truncated: 3,335 more entries]
