# Supplementary material for: Contribution of the epigenetic mark H3K27me3 to functional divergence after whole genome duplication in Arabidopsis
Source: Genome Biol. 2012 Oct 3;13(10):R94. doi: 10.1186/gb-2012-13-10-r94 (PMC3491422; doi:10.1186/gb-2012-13-10-r94)
Supplement: Additional file 4 — Conserved upstream regions. [file gb-2012-13-10-r94-S4.zip › resultsOfUpstreamSeqComparison/AT1G01010AT4G01550.txt]

# Shared motifs detection version 3.3 (Sep 2004)
# LenSeq1: 500 ; LenSeq2: 500 ; Matrix : Identity ; MinumScore: 72
# orientation	pos1	pos2	len1	len2	matches	score
Score: 84 ; Seq1 [253..321] ; Seq2 [166..234] ; Alignment_length: 69 ; Matches: 45
  253 ATTAAAATTCTAAACCATCATAAGTAAAAAATAATATGATTAAGACTAATAAATCTTAAT 312  
      ||| |||| || |||     |||  | ||  ||||| |||| | |  || |||||| || 
  166 ATTCAAATCCTGAACATCTCTAATGATAATGTAATAGGATTGACAAAAACAAATCTAAAA 225  

  313 AGTTAATAC 321  
      | | | |||
  226 ATTAATTAC 234  
//
direct  	253	166	69	69	45	84

# Proportions of shared motifs
seq1 shares 69 on 500 bp (13.800 %)
seq2 shares 69 on 500 bp (13.800 %)
SMd = 0.862000
