# Supplementary material for: Contribution of the epigenetic mark H3K27me3 to functional divergence after whole genome duplication in Arabidopsis
Source: Genome Biol. 2012 Oct 3;13(10):R94. doi: 10.1186/gb-2012-13-10-r94 (PMC3491422; doi:10.1186/gb-2012-13-10-r94)
Supplement: Additional file 4 — Conserved upstream regions. [file gb-2012-13-10-r94-S4.zip › resultsOfUpstreamSeqComparison/AT1G01070AT4G01430.txt]

# Shared motifs detection version 3.3 (Sep 2004)
# LenSeq1: 500 ; LenSeq2: 500 ; Matrix : Identity ; MinumScore: 72
# orientation	pos1	pos2	len1	len2	matches	score
Score: 84 ; Seq1 [60..84] ; Seq2 [167..191] ; Alignment_length: 25 ; Matches: 23
   60 ATATATATATATATATATATATATA 84   
      |||||||||| ||||| ||||||||
  167 ATATATATATCTATATCTATATATA 191  
//
direct  	60	167	25	25	23	84
Score: 84 ; Seq1 [60..84] ; Seq2 [169..193] ; Alignment_length: 25 ; Matches: 23
   60 ATATATATATATATATATATATATA 84   
      |||||||| ||||| ||||||||||
  169 ATATATATCTATATCTATATATATA 193  
//
direct  	60	169	25	25	23	84
Score: 84 ; Seq1 [60..84] ; Seq2 [171..195] ; Alignment_length: 25 ; Matches: 23
   60 ATATATATATATATATATATATATA 84   
      |||||| ||||| ||||||||||||
  171 ATATATCTATATCTATATATATATA 195  
//
direct  	60	171	25	25	23	84
Score: 84 ; Seq1 [60..84] ; Seq2 [173..197] ; Alignment_length: 25 ; Matches: 23
   60 ATATATATATATATATATATATATA 84   
      |||| ||||| ||||||||||||||
  173 ATATCTATATCTATATATATATATA 197  
//
direct  	60	173	25	25	23	84
Score: 84 ; Seq1 [60..84] ; Seq2 [175..199] ; Alignment_length: 25 ; Matches: 23
   60 ATATATATATATATATATATATATA 84   
      || ||||| ||||||||||||||||
  175 ATCTATATCTATATATATATATATA 199  
//
direct  	60	175	25	25	23	84
Score: 80 ; Seq1 [61..84] ; Seq2 [166..189] ; Alignment_length: 24 ; Matches: 22
   61 TATATATATATATATATATATATA 84   
      ||||||||||| ||||| ||||||
  166 TATATATATATCTATATCTATATA 189  
//
direct  	61	166	24	24	22	80
Score: 80 ; Seq1 [61..82] ; Seq2 [178..199] ; Alignment_length: 22 ; Matches: 21
   61 TATATATATATATATATATATA 82   
      ||||| ||||||||||||||||
  178 TATATCTATATATATATATATA 199  
//
direct  	61	178	22	22	21	80
Score: 80 ; Seq1 [60..85] ; Seq2 [179..204] ; Alignment_length: 26 ; Matches: 23
   60 ATATATATATATATATATATATATAA 85   
      |||| |||||||||||||||| | ||
  179 ATATCTATATATATATATATACAGAA 204  
//
direct  	60	179	26	26	23	80
Score: 76 ; Seq1 [302..383] ; Seq2 [15..95] ; Alignment_length: 82 ; Matches: 52
  302 AAATTAAAGGGTGTAGTATGAAGTGCTTGATTAACTTTTCATTAAAACAAATGCATATGC 361  
      ||||||| |  | |   || | |   | | || ||   | ||||| | | |   ||||  
   15 AAATTAAGGCATATGAAATTATGGTTTAGTTTCACAAATAATTAAGAGACA-CTATATAT 73   

  362 TGTAGTAAGATTTTAGATAAGT 383  
      |||| |||| ||||| ||||||
   74 TGTATTAAGTTTTTATATAAGT 95   
//
direct  	302	15	82	81	52	76
Score: 72 ; Seq1 [63..84] ; Seq2 [166..187] ; Alignment_length: 22 ; Matches: 20
   63 TATATATATATATATATATATA 84   
      ||||||||||| ||||| ||||
  166 TATATATATATCTATATCTATA 187  
//
direct  	63	166	22	22	20	72
Score: 72 ; Seq1 [60..85] ; Seq2 [181..206] ; Alignment_length: 26 ; Matches: 22
   60 ATATATATATATATATATATATATAA 85   
      || |||||||||||||||| | | ||
  181 ATCTATATATATATATATACAGAAAA 206  
//
direct  	60	181	26	26	22	72
Score: 88 ; Seq1 [60..85] ; Seq2 [311..336] ; Alignment_length: 26 ; Matches: 24
   60 ATATATATATATATATATATATATAA 85   
      ||||||| ||||| ||||||||||||
  311 ATATATAGATATAGATATATATATAA 336  
//
inverted	60	165	26	26	24	88
Score: 84 ; Seq1 [60..84] ; Seq2 [303..327] ; Alignment_length: 25 ; Matches: 23
   60 ATATATATATATATATATATATATA 84   
      ||||||||||||||| ||||| |||
  303 ATATATATATATATAGATATAGATA 327  
//
inverted	60	174	25	25	23	84
Score: 84 ; Seq1 [60..84] ; Seq2 [305..329] ; Alignment_length: 25 ; Matches: 23
   60 ATATATATATATATATATATATATA 84   
      ||||||||||||| ||||| |||||
  305 ATATATATATATAGATATAGATATA 329  
//
inverted	60	172	25	25	23	84
Score: 84 ; Seq1 [60..84] ; Seq2 [307..331] ; Alignment_length: 25 ; Matches: 23
   60 ATATATATATATATATATATATATA 84   
      ||||||||||| ||||| |||||||
  307 ATATATATATAGATATAGATATATA 331  
//
inverted	60	170	25	25	23	84
Score: 84 ; Seq1 [60..84] ; Seq2 [309..333] ; Alignment_length: 25 ; Matches: 23
   60 ATATATATATATATATATATATATA 84   
      ||||||||| ||||| |||||||||
  309 ATATATATAGATATAGATATATATA 333  
//
inverted	60	168	25	25	23	84
Score: 80 ; Seq1 [61..82] ; Seq2 [302..323] ; Alignment_length: 22 ; Matches: 21
   61 TATATATATATATATATATATA 82   
      |||||||||||||||| |||||
  302 TATATATATATATATAGATATA 323  
//
inverted	61	178	22	22	21	80
Score: 80 ; Seq1 [63..84] ; Seq2 [302..323] ; Alignment_length: 22 ; Matches: 21
   63 TATATATATATATATATATATA 84   
      |||||||||||||||| |||||
  302 TATATATATATATATAGATATA 323  
//
inverted	63	178	22	22	21	80
Score: 80 ; Seq1 [60..85] ; Seq2 [313..338] ; Alignment_length: 26 ; Matches: 23
   60 ATATATATATATATATATATATATAA 85   
      ||||| ||||| ||||||||||| ||
  313 ATATAGATATAGATATATATATAAAA 338  
//
inverted	60	163	26	26	23	80
Score: 72 ; Seq1 [57..84] ; Seq2 [290..317] ; Alignment_length: 28 ; Matches: 23
   57 AAAATATATATATATATATATATATATA 84   
      ||| | | | | ||||||||||||||||
  290 AAAGTTTTTCTGTATATATATATATATA 317  
//
inverted	57	184	28	28	23	72
Score: 72 ; Seq1 [65..84] ; Seq2 [302..321] ; Alignment_length: 20 ; Matches: 19
   65 TATATATATATATATATATA 84   
      |||||||||||||||| |||
  302 TATATATATATATATAGATA 321  
//
inverted	65	180	20	20	19	72
Score: 72 ; Seq1 [60..87] ; Seq2 [315..343] ; Alignment_length: 29 ; Matches: 25
   60 ATATATATATATATATATAT-ATATAACA 87   
      ||| ||||| |||||||||| | ||||||
  315 ATAGATATAGATATATATATAAAATAACA 343  
//
inverted	60	158	28	29	25	72

# Proportions of shared motifs
seq1 shares 113 on 500 bp (22.600 %)
seq2 shares 135 on 500 bp (27.000 %)
SMd = 0.752000
