# Supplementary material for: Contribution of the epigenetic mark H3K27me3 to functional divergence after whole genome duplication in Arabidopsis
Source: Genome Biol. 2012 Oct 3;13(10):R94. doi: 10.1186/gb-2012-13-10-r94 (PMC3491422; doi:10.1186/gb-2012-13-10-r94)
Supplement: Additional file 4 — Conserved upstream regions. [file gb-2012-13-10-r94-S4.zip › resultsOfUpstreamSeqComparison/AT1G01070AT4G01450.txt]

# Shared motifs detection version 3.3 (Sep 2004)
# LenSeq1: 500 ; LenSeq2: 500 ; Matrix : Identity ; MinumScore: 72
# orientation	pos1	pos2	len1	len2	matches	score
Score: 96 ; Seq1 [58..81] ; Seq2 [206..229] ; Alignment_length: 24 ; Matches: 24
   58 AAATATATATATATATATATATAT 81   
      ||||||||||||||||||||||||
  206 AAATATATATATATATATATATAT 229  
//
direct  	58	206	24	24	24	96
Score: 92 ; Seq1 [60..84] ; Seq2 [202..226] ; Alignment_length: 25 ; Matches: 24
   60 ATATATATATATATATATATATATA 84   
      ||||| |||||||||||||||||||
  202 ATATAAATATATATATATATATATA 226  
//
direct  	60	202	25	25	24	92
Score: 92 ; Seq1 [60..84] ; Seq2 [204..228] ; Alignment_length: 25 ; Matches: 24
   60 ATATATATATATATATATATATATA 84   
      ||| |||||||||||||||||||||
  204 ATAAATATATATATATATATATATA 228  
//
direct  	60	204	25	25	24	92
Score: 92 ; Seq1 [62..86] ; Seq2 [208..232] ; Alignment_length: 25 ; Matches: 24
   62 ATATATATATATATATATATATAAC 86   
      |||||||||||||||||||||| ||
  208 ATATATATATATATATATATATTAC 232  
//
direct  	62	208	25	25	24	92
Score: 84 ; Seq1 [57..79] ; Seq2 [207..229] ; Alignment_length: 23 ; Matches: 22
   57 AAAATATATATATATATATATAT 79   
      || ||||||||||||||||||||
  207 AATATATATATATATATATATAT 229  
//
direct  	57	207	23	23	22	84
Score: 84 ; Seq1 [62..84] ; Seq2 [202..224] ; Alignment_length: 23 ; Matches: 22
   62 ATATATATATATATATATATATA 84   
      ||||| |||||||||||||||||
  202 ATATAAATATATATATATATATA 224  
//
direct  	62	202	23	23	22	84
Score: 80 ; Seq1 [61..84] ; Seq2 [199..222] ; Alignment_length: 24 ; Matches: 22
   61 TATATATATATATATATATATATA 84   
      || ||||| |||||||||||||||
  199 TACATATAAATATATATATATATA 222  
//
direct  	61	199	24	24	22	80
Score: 72 ; Seq1 [63..84] ; Seq2 [199..220] ; Alignment_length: 22 ; Matches: 20
   63 TATATATATATATATATATATA 84   
      || ||||| |||||||||||||
  199 TACATATAAATATATATATATA 220  
//
direct  	63	199	22	22	20	72
Score: 72 ; Seq1 [60..77] ; Seq2 [212..229] ; Alignment_length: 18 ; Matches: 18
   60 ATATATATATATATATAT 77   
      ||||||||||||||||||
  212 ATATATATATATATATAT 229  
//
direct  	60	212	18	18	18	72
Score: 96 ; Seq1 [59..84] ; Seq2 [271..296] ; Alignment_length: 26 ; Matches: 25
   59 AATATATATATATATATATATATATA 84   
      ||||||||||||||||||||||| ||
  271 AATATATATATATATATATATATTTA 296  
//
inverted	59	205	26	26	25	96
Score: 96 ; Seq1 [57..84] ; Seq2 [271..298] ; Alignment_length: 28 ; Matches: 26
   57 AAAATATATATATATATATATATATATA 84   
      || |||||||||||||||||||| ||||
  271 AATATATATATATATATATATATTTATA 298  
//
inverted	57	203	28	28	26	96
Score: 92 ; Seq1 [60..86] ; Seq2 [278..304] ; Alignment_length: 27 ; Matches: 25
   60 ATATATATATATATATATATATATAAC 86   
      |||||||||||||||| ||||| ||||
  278 ATATATATATATATATTTATATGTAAC 304  
//
inverted	60	197	27	27	25	92
Score: 88 ; Seq1 [62..83] ; Seq2 [272..293] ; Alignment_length: 22 ; Matches: 22
   62 ATATATATATATATATATATAT 83   
      ||||||||||||||||||||||
  272 ATATATATATATATATATATAT 293  
//
inverted	62	208	22	22	22	88
Score: 88 ; Seq1 [60..83] ; Seq2 [276..299] ; Alignment_length: 24 ; Matches: 23
   60 ATATATATATATATATATATATAT 83   
      |||||||||||||||||| |||||
  276 ATATATATATATATATATTTATAT 299  
//
inverted	60	202	24	24	23	88
Score: 84 ; Seq1 [64..84] ; Seq2 [272..292] ; Alignment_length: 21 ; Matches: 21
   64 ATATATATATATATATATATA 84   
      |||||||||||||||||||||
  272 ATATATATATATATATATATA 292  
//
inverted	64	209	21	21	21	84
Score: 80 ; Seq1 [53..84] ; Seq2 [259..290] ; Alignment_length: 32 ; Matches: 26
   53 GAAGAAAATATATATATATATATATATATATA 84   
      ||||  | ||   |||||||||||||||||||
  259 GAAGGGATTAGTAATATATATATATATATATA 290  
//
inverted	53	211	32	32	26	80
Score: 76 ; Seq1 [60..82] ; Seq2 [280..302] ; Alignment_length: 23 ; Matches: 21
   60 ATATATATATATATATATATATA 82   
      |||||||||||||| ||||| ||
  280 ATATATATATATATTTATATGTA 302  
//
inverted	60	199	23	23	21	76

# Proportions of shared motifs
seq1 shares 34 on 500 bp (6.800 %)
seq2 shares 46 on 500 bp (9.200 %)
SMd = 0.920000
