# Supplementary material for: Contribution of the epigenetic mark H3K27me3 to functional divergence after whole genome duplication in Arabidopsis
Source: Genome Biol. 2012 Oct 3;13(10):R94. doi: 10.1186/gb-2012-13-10-r94 (PMC3491422; doi:10.1186/gb-2012-13-10-r94)
Supplement: Additional file 4 — Conserved upstream regions. [file gb-2012-13-10-r94-S4.zip › resultsOfUpstreamSeqComparison/AT1G01420AT4G01070.txt]

# Shared motifs detection version 3.3 (Sep 2004)
# LenSeq1: 500 ; LenSeq2: 500 ; Matrix : Identity ; MinumScore: 72
# orientation	pos1	pos2	len1	len2	matches	score
Score: 72 ; Seq1 [383..404] ; Seq2 [1..22] ; Alignment_length: 22 ; Matches: 20
  383 AAAAAAAAAAAAAAAGCCAAAG 404  
      ||||||||||||| ||| ||||
    1 AAAAAAAAAAAAAGAGCGAAAG 22   
//
direct  	383	1	22	22	20	72

# Proportions of shared motifs
seq1 shares 22 on 500 bp (4.400 %)
seq2 shares 22 on 500 bp (4.400 %)
SMd = 0.956000
