# Supplementary material for: Contribution of the epigenetic mark H3K27me3 to functional divergence after whole genome duplication in Arabidopsis
Source: Genome Biol. 2012 Oct 3;13(10):R94. doi: 10.1186/gb-2012-13-10-r94 (PMC3491422; doi:10.1186/gb-2012-13-10-r94)
Supplement: Additional file 4 — Conserved upstream regions. [file gb-2012-13-10-r94-S4.zip › resultsOfUpstreamSeqComparison/AT1G01440AT4G01090.txt]

# Shared motifs detection version 3.3 (Sep 2004)
# LenSeq1: 500 ; LenSeq2: 500 ; Matrix : Identity ; MinumScore: 72
# orientation	pos1	pos2	len1	len2	matches	score
Score: 88 ; Seq1 [239..308] ; Seq2 [349..418] ; Alignment_length: 70 ; Matches: 46
  239 GTTACTACTATTTTTATTTTGTTGCATTATTTTTGGTCGTCACGTTATCTCTTGGTCAAC 298  
      ||| |||   ||  ||| || | | | || ||| | | ||| | ||||||    ||||||
  349 GTTTCTAGATTTCGTATATTTTAGTAATAATTTGGTTAGTCTCCTTATCTGCGAGTCAAC 408  

  299 TTGACCTGGT 308  
        |||| |||
  409 GAGACCCGGT 418  
//
direct  	239	349	70	70	46	88

# Proportions of shared motifs
seq1 shares 70 on 500 bp (14.000 %)
seq2 shares 70 on 500 bp (14.000 %)
SMd = 0.860000
