# Supplementary material for: Contribution of the epigenetic mark H3K27me3 to functional divergence after whole genome duplication in Arabidopsis
Source: Genome Biol. 2012 Oct 3;13(10):R94. doi: 10.1186/gb-2012-13-10-r94 (PMC3491422; doi:10.1186/gb-2012-13-10-r94)
Supplement: Additional file 4 — Conserved upstream regions. [file gb-2012-13-10-r94-S4.zip › resultsOfUpstreamSeqComparison/AT1G01520AT4G01280.txt]

# Shared motifs detection version 3.3 (Sep 2004)
# LenSeq1: 500 ; LenSeq2: 500 ; Matrix : Identity ; MinumScore: 72
# orientation	pos1	pos2	len1	len2	matches	score
Score: 80 ; Seq1 [326..406] ; Seq2 [415..494] ; Alignment_length: 81 ; Matches: 52
  326 ACCAGAGCAACCGGCTCCTTACACGTGTTCGGCTTAAATCCATTTTTCGAATGAGATTAC 385  
      || ||||||||  |  ||| ||||||||   |   ||    ||| | |   ||| |||||
  415 ACTAGAGCAACGAGACCCTAACACGTGTAAAG-GAAACAATATTATGCTCCTGAAATTAC 473  

  386 ACTTCTAACCTTGTCTCCCTC 406  
      | ||||| || | | | | ||
  474 AATTCTACCCCTCTGTTCTTC 494  
//
direct  	326	415	81	80	52	80

# Proportions of shared motifs
seq1 shares 81 on 500 bp (16.200 %)
seq2 shares 80 on 500 bp (16.000 %)
SMd = 0.839000
