# Supplementary material for: Contribution of the epigenetic mark H3K27me3 to functional divergence after whole genome duplication in Arabidopsis
Source: Genome Biol. 2012 Oct 3;13(10):R94. doi: 10.1186/gb-2012-13-10-r94 (PMC3491422; doi:10.1186/gb-2012-13-10-r94)
Supplement: Additional file 4 — Conserved upstream regions. [file gb-2012-13-10-r94-S4.zip › resultsOfUpstreamSeqComparison/AT1G01550AT4G01360.txt]

# Shared motifs detection version 3.3 (Sep 2004)
# LenSeq1: 500 ; LenSeq2: 500 ; Matrix : Identity ; MinumScore: 72
# orientation	pos1	pos2	len1	len2	matches	score
Score: 76 ; Seq1 [357..429] ; Seq2 [412..480] ; Alignment_length: 73 ; Matches: 52
  357 AACAAACACATCGTAACCGTACACGCATTGATCTGTCATCTAAGTTGTTCCGTCACAGCT 416  
      |||  | |||||  ||||||| |||  |  || |||| ||| | || || |||||| || 
  412 AACTGAGACATCAGAACCGTAAACGTGTGTATTTGTC-TCT-A-TTCTT-CGTCACTGCC 467  

  417 CCGTAACTGAAAC 429  
       ||||  ||||||
  468 GCGTAGGTGAAAC 480  
//
direct  	357	412	73	69	52	76

# Proportions of shared motifs
seq1 shares 73 on 500 bp (14.600 %)
seq2 shares 69 on 500 bp (13.800 %)
SMd = 0.858000
