# Supplementary material for: Contribution of the epigenetic mark H3K27me3 to functional divergence after whole genome duplication in Arabidopsis
Source: Genome Biol. 2012 Oct 3;13(10):R94. doi: 10.1186/gb-2012-13-10-r94 (PMC3491422; doi:10.1186/gb-2012-13-10-r94)
Supplement: Additional file 4 — Conserved upstream regions. [file gb-2012-13-10-r94-S4.zip › resultsOfUpstreamSeqComparison/AT1G01600AT4G00360.txt]

# Shared motifs detection version 3.3 (Sep 2004)
# LenSeq1: 500 ; LenSeq2: 500 ; Matrix : Identity ; MinumScore: 72
# orientation	pos1	pos2	len1	len2	matches	score
Score: 200 ; Seq1 [212..314] ; Seq2 [112..216] ; Alignment_length: 106 ; Matches: 84
  212 TACTTATTTCTTCTTCTTCCCCACCATCTTTTTTTGTG-CTCTATGTTCTCAACTAATCT 270  
      |||||| |||||||| |||||  |||| ||||| |||| || || |||||||||||||||
  112 TACTTACTTCTTCTTATTCCCATCCATATTTTTCTGTGCCTTTAGGTTCTCAACTAATCT 171  

  271 CATTTAATTCA-CCA-CATACAGCTGCATCAAACATATATATATAT 314  
      ||||||||| | | | || ||||  | | || |||  |||||| ||
  172 CATTTAATTTAGCTAGCACACAG-AGAAACACACACGTATATAAAT 216  
//
direct  	212	112	103	105	84	200
Score: 76 ; Seq1 [367..401] ; Seq2 [280..315] ; Alignment_length: 36 ; Matches: 29
  367 TCATTAAATGAAACTATTCCT-TTCGCTGCAAAATT 401  
      |||||||||||||| | || | ||| ||| | ||||
  280 TCATTAAATGAAACAACTCTTCTTCTCTGTACAATT 315  
//
direct  	367	280	35	36	29	76

# Proportions of shared motifs
seq1 shares 138 on 500 bp (27.600 %)
seq2 shares 141 on 500 bp (28.200 %)
SMd = 0.721000
