# Supplementary material for: Contribution of the epigenetic mark H3K27me3 to functional divergence after whole genome duplication in Arabidopsis
Source: Genome Biol. 2012 Oct 3;13(10):R94. doi: 10.1186/gb-2012-13-10-r94 (PMC3491422; doi:10.1186/gb-2012-13-10-r94)
Supplement: Additional file 4 — Conserved upstream regions. [file gb-2012-13-10-r94-S4.zip › resultsOfUpstreamSeqComparison/AT1G01610AT4G00400.txt]

# Shared motifs detection version 3.3 (Sep 2004)
# LenSeq1: 500 ; LenSeq2: 500 ; Matrix : Identity ; MinumScore: 72
# orientation	pos1	pos2	len1	len2	matches	score
Score: 76 ; Seq1 [56..131] ; Seq2 [423..500] ; Alignment_length: 79 ; Matches: 55
   56 TATATAGTATATACACACAATGCCAACCCACATA-TTATAAATT-TATA-ATAACTCACC 112  
      |||||| |||||| | |  ||    |  ||||||  |||| ||| || | ||||| ||| 
  423 TATATA-TATATATATATCATATTCATTCACATAGATATAGATTATAGATATAACCCACT 481  

  113 CAATTAATTATACAGCCTT 131  
       |||||||  ||| | |||
  482 GAATTAATATTACGGTCTT 500  
//
direct  	56	423	76	78	55	76

# Proportions of shared motifs
seq1 shares 76 on 500 bp (15.200 %)
seq2 shares 78 on 500 bp (15.600 %)
SMd = 0.846000
