# Supplementary material for: Contribution of the epigenetic mark H3K27me3 to functional divergence after whole genome duplication in Arabidopsis
Source: Genome Biol. 2012 Oct 3;13(10):R94. doi: 10.1186/gb-2012-13-10-r94 (PMC3491422; doi:10.1186/gb-2012-13-10-r94)
Supplement: Additional file 4 — Conserved upstream regions. [file gb-2012-13-10-r94-S4.zip › resultsOfUpstreamSeqComparison/AT1G01750AT4G00680.txt]

# Shared motifs detection version 3.3 (Sep 2004)
# LenSeq1: 500 ; LenSeq2: 500 ; Matrix : Identity ; MinumScore: 72
# orientation	pos1	pos2	len1	len2	matches	score
Score: 164 ; Seq1 [333..440] ; Seq2 [240..347] ; Alignment_length: 109 ; Matches: 78
  333 GAAATAAAAAGAAAGAAAACATGTACATCATG-AAACCTCAACTCCCCAATGATGTCCGG 391  
      || | ||||| | | | ||||||| ||||||| |||| |||||   |||||||| ||| |
  240 GAGAAAAAAATATATATAACATGTTCATCATGAAAACTTCAACGGTCCAATGATCTCCCG 299  

  392 AACAAACTTCACCACATGTGCTTGCATATACACATAGATACATGTGTAT 440  
      | |||| || | | ||| |||   || | ||| ||| ||| |  | |||
  300 ACCAAAGTTGAGCTCATATGC-AACAAACACAAATAAATATAGATTTAT 347  
//
direct  	333	240	108	108	78	164

# Proportions of shared motifs
seq1 shares 108 on 500 bp (21.600 %)
seq2 shares 108 on 500 bp (21.600 %)
SMd = 0.784000
