# Supplementary material for: Contribution of the epigenetic mark H3K27me3 to functional divergence after whole genome duplication in Arabidopsis
Source: Genome Biol. 2012 Oct 3;13(10):R94. doi: 10.1186/gb-2012-13-10-r94 (PMC3491422; doi:10.1186/gb-2012-13-10-r94)
Supplement: Additional file 4 — Conserved upstream regions. [file gb-2012-13-10-r94-S4.zip › resultsOfUpstreamSeqComparison/AT1G02370AT4G01990.txt]

# Shared motifs detection version 3.3 (Sep 2004)
# LenSeq1: 500 ; LenSeq2: 500 ; Matrix : Identity ; MinumScore: 72
# orientation	pos1	pos2	len1	len2	matches	score
Score: 84 ; Seq1 [389..431] ; Seq2 [395..438] ; Alignment_length: 44 ; Matches: 34
  389 TAAACTGCACGCCGTTTTCAGCTATCT-TAAACGACATAAAGTT 431  
      ||||||  | | |||||| || ||| |  ||||||||| |||||
  395 TAAACTATATGTCGTTTTTAGTTATATAAAAACGACATGAAGTT 438  
//
direct  	389	395	43	44	34	84
Score: 80 ; Seq1 [391..432] ; Seq2 [63..105] ; Alignment_length: 43 ; Matches: 33
  391 AACTGCACGCCGTTTTCAGCTATCT-TAAACGACATAAAGTTT 432  
      |||| || | |||||| |  || ||  |||||||||| |||||
   63 AACTTCATGTCGTTTTTATATAACTAAAAACGACATATAGTTT 105  
//
inverted	391	396	42	43	33	80

# Proportions of shared motifs
seq1 shares 44 on 500 bp (8.800 %)
seq2 shares 44 on 500 bp (8.800 %)
SMd = 0.912000
