# Supplementary material for: Contribution of the epigenetic mark H3K27me3 to functional divergence after whole genome duplication in Arabidopsis
Source: Genome Biol. 2012 Oct 3;13(10):R94. doi: 10.1186/gb-2012-13-10-r94 (PMC3491422; doi:10.1186/gb-2012-13-10-r94)
Supplement: Additional file 4 — Conserved upstream regions. [file gb-2012-13-10-r94-S4.zip › resultsOfUpstreamSeqComparison/AT1G02390AT4G01950.txt]

# Shared motifs detection version 3.3 (Sep 2004)
# LenSeq1: 500 ; LenSeq2: 500 ; Matrix : Identity ; MinumScore: 72
# orientation	pos1	pos2	len1	len2	matches	score
Score: 132 ; Seq1 [409..476] ; Seq2 [402..469] ; Alignment_length: 69 ; Matches: 54
  409 ATCAATGGC-ATTCCTCGTAAATATCAAACACGTTCGAAGGGTATTTACGTCATGGTCTC 467  
      ||||||||| ||| || |||||| |  |||||| || | ||||| || |||| |||| | 
  402 ATCAATGGCAATTTCTTGTAAATTTGCAACACGCTC-ATGGGTAATTTCGTCTTGGTTTT 460  

  468 ATTATATAA 476  
       ||||||||
  461 GTTATATAA 469  
//
direct  	409	402	68	68	54	132
Score: 72 ; Seq1 [373..390] ; Seq2 [378..395] ; Alignment_length: 18 ; Matches: 18
  373 AATCATGCAAGCTGTACG 390  
      ||||||||||||||||||
  378 AATCATGCAAGCTGTACG 395  
//
direct  	373	378	18	18	18	72

# Proportions of shared motifs
seq1 shares 86 on 500 bp (17.200 %)
seq2 shares 86 on 500 bp (17.200 %)
SMd = 0.828000
