# Supplementary material for: Contribution of the epigenetic mark H3K27me3 to functional divergence after whole genome duplication in Arabidopsis
Source: Genome Biol. 2012 Oct 3;13(10):R94. doi: 10.1186/gb-2012-13-10-r94 (PMC3491422; doi:10.1186/gb-2012-13-10-r94)
Supplement: Additional file 4 — Conserved upstream regions. [file gb-2012-13-10-r94-S4.zip › resultsOfUpstreamSeqComparison/AT1G03040AT4G02590.txt]

# Shared motifs detection version 3.3 (Sep 2004)
# LenSeq1: 500 ; LenSeq2: 500 ; Matrix : Identity ; MinumScore: 72
# orientation	pos1	pos2	len1	len2	matches	score
Score: 152 ; Seq1 [381..452] ; Seq2 [393..462] ; Alignment_length: 72 ; Matches: 58
  381 GTTTCTGGAAGGTATATAAGAACAAGGGCAAAACCGAAAATAAACCACAAAGTAAGGTCC 440  
      |||||||||||| | ||||||| || ||||||| |||||  |    | |||||||||| |
  393 GTTTCTGGAAGGAAAATAAGAA-AATGGCAAAAACGAAATAATCTGAAAAAGTAAGGT-C 450  

  441 TTTTAACAAAAA 452  
      ||||| ||||||
  451 TTTTACCAAAAA 462  
//
direct  	381	393	72	70	58	152

# Proportions of shared motifs
seq1 shares 72 on 500 bp (14.400 %)
seq2 shares 70 on 500 bp (14.000 %)
SMd = 0.858000
