# Supplementary material for: Contribution of the epigenetic mark H3K27me3 to functional divergence after whole genome duplication in Arabidopsis
Source: Genome Biol. 2012 Oct 3;13(10):R94. doi: 10.1186/gb-2012-13-10-r94 (PMC3491422; doi:10.1186/gb-2012-13-10-r94)
Supplement: Additional file 4 — Conserved upstream regions. [file gb-2012-13-10-r94-S4.zip › resultsOfUpstreamSeqComparison/AT1G03050AT4G02650.txt]

# Shared motifs detection version 3.3 (Sep 2004)
# LenSeq1: 500 ; LenSeq2: 500 ; Matrix : Identity ; MinumScore: 72
# orientation	pos1	pos2	len1	len2	matches	score
Score: 76 ; Seq1 [339..361] ; Seq2 [470..492] ; Alignment_length: 23 ; Matches: 21
  339 AAACAAGAAACAGAGGAGAAAAA 361  
      ||| || ||||||||||||||||
  470 AAAAAAAAAACAGAGGAGAAAAA 492  
//
direct  	339	470	23	23	21	76
Score: 72 ; Seq1 [287..318] ; Seq2 [462..494] ; Alignment_length: 33 ; Matches: 27
  287 AAACA-AACAAACAAAAACATAGAAGAAGAAGA 318  
      ||||| || ||| ||||||| || |||| ||||
  462 AAACACAAAAAAAAAAAACAGAGGAGAAAAAGA 494  
//
direct  	287	462	32	33	27	72

# Proportions of shared motifs
seq1 shares 55 on 500 bp (11.000 %)
seq2 shares 33 on 500 bp (6.600 %)
SMd = 0.912000
