# Supplementary material for: Contribution of the epigenetic mark H3K27me3 to functional divergence after whole genome duplication in Arabidopsis
Source: Genome Biol. 2012 Oct 3;13(10):R94. doi: 10.1186/gb-2012-13-10-r94 (PMC3491422; doi:10.1186/gb-2012-13-10-r94)
Supplement: Additional file 4 — Conserved upstream regions. [file gb-2012-13-10-r94-S4.zip › resultsOfUpstreamSeqComparison/AT1G03170AT4G02810.txt]

# Shared motifs detection version 3.3 (Sep 2004)
# LenSeq1: 500 ; LenSeq2: 500 ; Matrix : Identity ; MinumScore: 72
# orientation	pos1	pos2	len1	len2	matches	score
Score: 100 ; Seq1 [386..496] ; Seq2 [383..491] ; Alignment_length: 111 ; Matches: 71
  386 ATTATAAGATTTTATTATATATTCATGCAATAAAAGGTGTCGAATAATATAAAGAATCCA 445  
      |||| |  |  | | || || |||| | ||  ||  |      |||| |||||   ||||
  383 ATTACATTAAATAAATAAATGTTCAAGAAACTAATTGGAAATCATAAAATAAA-TCTCCA 441  

  446 ATGCCAAGTGGACTCGCCACTATAAATACTTGCTCACCCCTCCCTCTTCCC 496  
      ||   |||| ||  || || |||||||||   |||| |||| |  ||||||
  442 ATCTAAAGTAGAACCG-CATTATAAATACAAACTCATCCCTTCTACTTCCC 491  
//
direct  	386	383	111	109	71	100

# Proportions of shared motifs
seq1 shares 111 on 500 bp (22.200 %)
seq2 shares 109 on 500 bp (21.800 %)
SMd = 0.780000
