# Supplementary material for: Contribution of the epigenetic mark H3K27me3 to functional divergence after whole genome duplication in Arabidopsis
Source: Genome Biol. 2012 Oct 3;13(10):R94. doi: 10.1186/gb-2012-13-10-r94 (PMC3491422; doi:10.1186/gb-2012-13-10-r94)
Supplement: Additional file 4 — Conserved upstream regions. [file gb-2012-13-10-r94-S4.zip › resultsOfUpstreamSeqComparison/AT1G03440AT4G03010.txt]

# Shared motifs detection version 3.3 (Sep 2004)
# LenSeq1: 500 ; LenSeq2: 500 ; Matrix : Identity ; MinumScore: 72
# orientation	pos1	pos2	len1	len2	matches	score
Score: 72 ; Seq1 [434..483] ; Seq2 [172..222] ; Alignment_length: 51 ; Matches: 36
  434 AAAATAAAATATAAAAAAAGGA-AACAAAAAATAGAGGAAGAAGAAAGAAG 483  
      |||||   | | |  ||||| | |||||||   ||||||||| |||  |||
  172 AAAATCTCAGAAACTAAAAGCACAACAAAAGCAAGAGGAAGACGAAGAAAG 222  
//
direct  	434	172	50	51	36	72

# Proportions of shared motifs
seq1 shares 50 on 500 bp (10.000 %)
seq2 shares 51 on 500 bp (10.200 %)
SMd = 0.899000
