# Supplementary material for: Contribution of the epigenetic mark H3K27me3 to functional divergence after whole genome duplication in Arabidopsis
Source: Genome Biol. 2012 Oct 3;13(10):R94. doi: 10.1186/gb-2012-13-10-r94 (PMC3491422; doi:10.1186/gb-2012-13-10-r94)
Supplement: Additional file 4 — Conserved upstream regions. [file gb-2012-13-10-r94-S4.zip › resultsOfUpstreamSeqComparison/AT1G03457AT4G03110.txt]

# Shared motifs detection version 3.3 (Sep 2004)
# LenSeq1: 500 ; LenSeq2: 500 ; Matrix : Identity ; MinumScore: 72
# orientation	pos1	pos2	len1	len2	matches	score
Score: 144 ; Seq1 [295..438] ; Seq2 [286..424] ; Alignment_length: 145 ; Matches: 101
  295 CCATAATCAGACAAAACAATCCGAAAGTGTTCCCCTGGCATCCCACAGGCTCGCCTTCTT 354  
      ||||||  |||||||||||| |  ||||||| ||||  ||||  | | |||   || |||
  286 CCATAACGAGACAAAACAAT-CTTAAGTGTT-CCCTCTCATCGTAAAAGCTTTTCTCCTT 343  

  355 GTTTAATTGAACAGCTGTTTTAATGGCAATATCGTAAATTTAGTAATAACGACGAGCCCA 414  
        ||   || |||||||   |||||||||||||||||| | | |  ||||    ||  ||
  344 CCTTCTATGTACAGCTG---TAATGGCAATATCGTAAA-TAACTCGTAACAGAAAGGGCA 399  

  415 GATTTAGTCCGTATTT-TAATTTAA 438  
        | | |||   |||| ||||||||
  400 ATTATTGTCAACATTTATAATTTAA 424  
//
direct  	295	286	144	139	101	144

# Proportions of shared motifs
seq1 shares 144 on 500 bp (28.800 %)
seq2 shares 139 on 500 bp (27.800 %)
SMd = 0.717000
