# Supplementary material for: Contribution of the epigenetic mark H3K27me3 to functional divergence after whole genome duplication in Arabidopsis
Source: Genome Biol. 2012 Oct 3;13(10):R94. doi: 10.1186/gb-2012-13-10-r94 (PMC3491422; doi:10.1186/gb-2012-13-10-r94)
Supplement: Additional file 4 — Conserved upstream regions. [file gb-2012-13-10-r94-S4.zip › resultsOfUpstreamSeqComparison/AT1G03610AT4G03420.txt]

# Shared motifs detection version 3.3 (Sep 2004)
# LenSeq1: 500 ; LenSeq2: 500 ; Matrix : Identity ; MinumScore: 72
# orientation	pos1	pos2	len1	len2	matches	score
Score: 80 ; Seq1 [236..260] ; Seq2 [140..163] ; Alignment_length: 25 ; Matches: 24
  236 TGGACGAGGAAAATCGGTCAAACTT 260  
      ||||||||||||||| |||||||||
  140 TGGACGAGGAAAATC-GTCAAACTT 163  
//
direct  	236	140	25	24	24	80

# Proportions of shared motifs
seq1 shares 25 on 500 bp (5.000 %)
seq2 shares 24 on 500 bp (4.800 %)
SMd = 0.951000
