# Supplementary material for: Contribution of the epigenetic mark H3K27me3 to functional divergence after whole genome duplication in Arabidopsis
Source: Genome Biol. 2012 Oct 3;13(10):R94. doi: 10.1186/gb-2012-13-10-r94 (PMC3491422; doi:10.1186/gb-2012-13-10-r94)
Supplement: Additional file 4 — Conserved upstream regions. [file gb-2012-13-10-r94-S4.zip › resultsOfUpstreamSeqComparison/AT1G03740AT5G44290.txt]

# Shared motifs detection version 3.3 (Sep 2004)
# LenSeq1: 500 ; LenSeq2: 500 ; Matrix : Identity ; MinumScore: 72
# orientation	pos1	pos2	len1	len2	matches	score
Score: 72 ; Seq1 [143..194] ; Seq2 [317..368] ; Alignment_length: 52 ; Matches: 35
  143 AACAATTAAAAAAAAAAAAAAAAACTAAACAATTAGAATAATTTCAAACGAA 194  
      || ||| ||| |||||||| |||  ||   |||   |||||    ||| |||
  317 AATAATAAAACAAAAAAAACAAATTTAGTAAATGGAAATAAAACAAAATGAA 368  
//
inverted	143	133	52	52	35	72
Score: 72 ; Seq1 [153..200] ; Seq2 [317..364] ; Alignment_length: 48 ; Matches: 33
  153 AAAAAAAAAAAAAACTAAACAATTAGAATAATTTCAAACGAAATAAAA 200  
      || || |||| |||  |||||| |  | ||| |  |||  ||| ||||
  317 AATAATAAAACAAAAAAAACAAATTTAGTAAATGGAAATAAAACAAAA 364  
//
inverted	153	137	48	48	33	72
Score: 72 ; Seq1 [151..208] ; Seq2 [320..377] ; Alignment_length: 58 ; Matches: 38
  151 AAAAAAAAAAAAAAAACTAAACAATTAGAATAATTTCAAACGAAATAAAAAGTCAATA 208  
      || |||| ||||||||| ||   | || |   |  | |||| |||| || | |  |||
  320 AATAAAACAAAAAAAACAAATTTAGTAAATGGAAATAAAACAAAATGAACATTTCATA 377  
//
inverted	151	124	58	58	38	72

# Proportions of shared motifs
seq1 shares 66 on 500 bp (13.200 %)
seq2 shares 61 on 500 bp (12.200 %)
SMd = 0.873000
