# Supplementary material for: Contribution of the epigenetic mark H3K27me3 to functional divergence after whole genome duplication in Arabidopsis
Source: Genome Biol. 2012 Oct 3;13(10):R94. doi: 10.1186/gb-2012-13-10-r94 (PMC3491422; doi:10.1186/gb-2012-13-10-r94)
Supplement: Additional file 4 — Conserved upstream regions. [file gb-2012-13-10-r94-S4.zip › resultsOfUpstreamSeqComparison/AT1G03840AT5G44160.txt]

# Shared motifs detection version 3.3 (Sep 2004)
# LenSeq1: 500 ; LenSeq2: 500 ; Matrix : Identity ; MinumScore: 72
# orientation	pos1	pos2	len1	len2	matches	score
Score: 108 ; Seq1 [202..317] ; Seq2 [268..387] ; Alignment_length: 121 ; Matches: 83
  202 TTTCCACCGCCATTAACTTTTAAC-TGCGAAATATAAATAAAATGGGAAAAATATATGAA 260  
      |||||||||||||  |||||   | |   |||||     | || || ||| | | ||  |
  268 TTTCCACCGCCATCCACTTTGCTCTTTTAAAATAATCTCATAAAGGAAAAGAAAAATACA 327  

  261 AGT--TTA-ATAATTT-ATGACAATAGCTGCGACAGTTCTTACAGATCAAGGTGCTTATA 316  
      | |    | ||| ||| || | ||| ||||| |||||| | ||| ||||||||||| |||
  328 ATTAACCACATATTTTAATCAAAATGGCTGCAACAGTT-TAACATATCAAGGTGCTAATA 386  

  317 T 317  
      |
  387 T 387  
//
direct  	202	268	116	120	83	108
Score: 80 ; Seq1 [386..427] ; Seq2 [451..493] ; Alignment_length: 43 ; Matches: 33
  386 ATATATAAAGTGATCACCCAATATAAC-TTATCTTTTGTGTTT 427  
      ||||||||   ||  |||||||||| | || |||||  |||||
  451 ATATATAAGTGGAGAACCCAATATATCTTTGTCTTTGTTGTTT 493  
//
direct  	386	451	42	43	33	80

# Proportions of shared motifs
seq1 shares 158 on 500 bp (31.600 %)
seq2 shares 163 on 500 bp (32.600 %)
SMd = 0.679000
