# Supplementary material for: Contribution of the epigenetic mark H3K27me3 to functional divergence after whole genome duplication in Arabidopsis
Source: Genome Biol. 2012 Oct 3;13(10):R94. doi: 10.1186/gb-2012-13-10-r94 (PMC3491422; doi:10.1186/gb-2012-13-10-r94)
Supplement: Additional file 4 — Conserved upstream regions. [file gb-2012-13-10-r94-S4.zip › resultsOfUpstreamSeqComparison/AT1G03905AT5G44110.txt]

# Shared motifs detection version 3.3 (Sep 2004)
# LenSeq1: 500 ; LenSeq2: 500 ; Matrix : Identity ; MinumScore: 72
# orientation	pos1	pos2	len1	len2	matches	score
Score: 76 ; Seq1 [421..490] ; Seq2 [432..500] ; Alignment_length: 70 ; Matches: 46
  421 ACGTGGCGAAAAGGTACTGGTATGACGTGGATTTAGCGTTGAACGAAACATATTTAAAGG 480  
      |||||||  |||  || |||  | |   ||  || |  |  |||| ||| ||||||||||
  432 ACGTGGCCGAAATCTAATGG-CTAATAAGGTCTTTGTTTAAAACGGAACGTATTTAAAGG 490  

  481 ACTGCATATT 490  
       |  || |||
  491 CCAACAGATT 500  
//
direct  	421	432	70	69	46	76

# Proportions of shared motifs
seq1 shares 70 on 500 bp (14.000 %)
seq2 shares 69 on 500 bp (13.800 %)
SMd = 0.861000
