# Supplementary material for: Contribution of the epigenetic mark H3K27me3 to functional divergence after whole genome duplication in Arabidopsis
Source: Genome Biol. 2012 Oct 3;13(10):R94. doi: 10.1186/gb-2012-13-10-r94 (PMC3491422; doi:10.1186/gb-2012-13-10-r94)
Supplement: Additional file 4 — Conserved upstream regions. [file gb-2012-13-10-r94-S4.zip › resultsOfUpstreamSeqComparison/AT1G04000AT5G44060.txt]

# Shared motifs detection version 3.3 (Sep 2004)
# LenSeq1: 500 ; LenSeq2: 500 ; Matrix : Identity ; MinumScore: 72
# orientation	pos1	pos2	len1	len2	matches	score
Score: 240 ; Seq1 [348..487] ; Seq2 [345..483] ; Alignment_length: 141 ; Matches: 105
  348 TTCAATGGGTAACCCAAAATTGAAGAAACGGTAAAGCAAAGAAGGACAATCCAGTAAATT 407  
      ||| || ||||||||||| | ||||| | ||||||| ||  |||||||||  ||| | ||
  345 TTCCATTGGTAACCCAAATTAGAAGATATGGTAAAG-AAGAAAGGACAATTAAGTCATTT 403  

  408 CCAATTGAGTGGCATTAAT-GTAATTTTATTGAAAAGTAGAGGGTAATTTAAACCTCCAG 466  
       |    || |||||||  | ||||||||    || | || |||||||||||  | |||  
  404 ACTCACGAATGGCATTGTTCGTAATTTT-GGCAATATTAAAGGGTAATTTATTCTTCCTT 462  

  467 CCTCTATAAATTGTCGTAACC 487  
      | |||||| ||||||||||||
  463 CTTCTATATATTGTCGTAACC 483  
//
direct  	348	345	140	139	105	240

# Proportions of shared motifs
seq1 shares 140 on 500 bp (28.000 %)
seq2 shares 139 on 500 bp (27.800 %)
SMd = 0.721000
