# Supplementary material for: Contribution of the epigenetic mark H3K27me3 to functional divergence after whole genome duplication in Arabidopsis
Source: Genome Biol. 2012 Oct 3;13(10):R94. doi: 10.1186/gb-2012-13-10-r94 (PMC3491422; doi:10.1186/gb-2012-13-10-r94)
Supplement: Additional file 4 — Conserved upstream regions. [file gb-2012-13-10-r94-S4.zip › resultsOfUpstreamSeqComparison/AT1G04180AT5G43890.txt]

# Shared motifs detection version 3.3 (Sep 2004)
# LenSeq1: 500 ; LenSeq2: 500 ; Matrix : Identity ; MinumScore: 72
# orientation	pos1	pos2	len1	len2	matches	score
Score: 176 ; Seq1 [116..259] ; Seq2 [54..200] ; Alignment_length: 147 ; Matches: 100
  116 ACTCTAATCAAAGTCGCA-CTTTG-CAATAAAAGAATCGAATATTTTTATTTTTTTATAC 173  
      ||||||||||||||| || |   | |  |  |||||  ||||    | |||   | |   
   54 ACTCTAATCAAAGTCCCATCAGAGACTTTGGAAGAAAAGAATCGAATGATTCCATAAGGA 113  

  174 AAAAAAC-GTAAAGAATGTTAAATTATTTCGCATTTTAAGCAAAAGCATATGACAAAAGT 232  
      ||||| |  ||||  |  ||||| ||||||||||||| ||| |||||||||||  |||  
  114 AAAAAGCTTTAAAATAACTTAAACTATTTCGCATTTTTAGCTAAAGCATATGATTAAATG 173  

  233 TAGGTCCTAACTAAAATATTGCATACA 259  
           ||||| |||| |||| || |||
  174 GGAAACCTAAATAAATTATTACACACA 200  
//
direct  	116	54	144	147	100	176
Score: 124 ; Seq1 [398..467] ; Seq2 [373..441] ; Alignment_length: 70 ; Matches: 52
  398 ACAACAAAAACTAACATTCAACTTCACTACATATACTTTCAAATCGATCAAAACCCACCC 457  
      |||| |||||     |||||| |||||||| ||| ||||  | ||||||||||  || | 
  373 ACAAAAAAAAAGCTTATTCAATTTCACTACCTATTCTTTTGATTCGATCAAAA-TCATCT 431  

  458 TCAAAACATA 467  
      || ||| |||
  432 TCTAAAGATA 441  
//
direct  	398	373	70	69	52	124
Score: 80 ; Seq1 [354..405] ; Seq2 [321..373] ; Alignment_length: 53 ; Matches: 38
  354 CTTCTCACTCCAAATCCAAACCAATAGATCTCATTTCTC-ATAATACAACAAA 405  
      |||||  |||||||  ||  ||||   |||||||| ||| || |   ||||||
  321 CTTCTTCCTCCAAACACATTCCAAAGCATCTCATTCCTCTATCAACAAACAAA 373  
//
direct  	354	321	52	53	38	80
Score: 76 ; Seq1 [133..155] ; Seq2 [78..100] ; Alignment_length: 23 ; Matches: 21
  133 ACTTTGCAATAAAAGAATCGAAT 155  
      |||||| || |||||||||||||
   78 ACTTTGGAAGAAAAGAATCGAAT 100  
//
direct  	133	78	23	23	21	76
Score: 72 ; Seq1 [420..461] ; Seq2 [458..499] ; Alignment_length: 42 ; Matches: 30
  420 TTCACTACATATACTTTCAAATCGATCAAAACCCACCCTCAA 461  
      |||||||| | || | |  | |||||||||  |  |||| ||
  458 TTCACTACTTGTAATCTTGATTCGATCAAACTCACCCCTAAA 499  
//
direct  	420	458	42	42	30	72

# Proportions of shared motifs
seq1 shares 258 on 500 bp (51.600 %)
seq2 shares 310 on 500 bp (62.000 %)
SMd = 0.432000
