# Supplementary material for: Contribution of the epigenetic mark H3K27me3 to functional divergence after whole genome duplication in Arabidopsis
Source: Genome Biol. 2012 Oct 3;13(10):R94. doi: 10.1186/gb-2012-13-10-r94 (PMC3491422; doi:10.1186/gb-2012-13-10-r94)
Supplement: Additional file 4 — Conserved upstream regions. [file gb-2012-13-10-r94-S4.zip › resultsOfUpstreamSeqComparison/AT1G04240AT5G43700.txt]

# Shared motifs detection version 3.3 (Sep 2004)
# LenSeq1: 500 ; LenSeq2: 500 ; Matrix : Identity ; MinumScore: 72
# orientation	pos1	pos2	len1	len2	matches	score
Score: 148 ; Seq1 [439..488] ; Seq2 [452..500] ; Alignment_length: 50 ; Matches: 45
  439 GAAAAAGAAAGTGTCCCCACAAATGTCCCCAAGAAGATGGGACACACTTT 488  
      ||| | |||||||| ||||||||||||||||| | |||||||||||||||
  452 GAAGATGAAAGTGT-CCCACAAATGTCCCCAAAATGATGGGACACACTTT 500  
//
direct  	439	452	50	49	45	148
Score: 104 ; Seq1 [303..348] ; Seq2 [236..281] ; Alignment_length: 46 ; Matches: 36
  303 TTAATGGGAGATAGAGAGAGGTGATATGCCCATATGGCATACCACA 348  
      || | | |||| |||||||||||| |    ||||||||| ||||||
  236 TTTAAGAGAGAGAGAGAGAGGTGACAAATGCATATGGCAGACCACA 281  
//
direct  	303	236	46	46	36	104

# Proportions of shared motifs
seq1 shares 96 on 500 bp (19.200 %)
seq2 shares 95 on 500 bp (19.000 %)
SMd = 0.809000
