# Supplementary material for: Contribution of the epigenetic mark H3K27me3 to functional divergence after whole genome duplication in Arabidopsis
Source: Genome Biol. 2012 Oct 3;13(10):R94. doi: 10.1186/gb-2012-13-10-r94 (PMC3491422; doi:10.1186/gb-2012-13-10-r94)
Supplement: Additional file 4 — Conserved upstream regions. [file gb-2012-13-10-r94-S4.zip › resultsOfUpstreamSeqComparison/AT1G04360AT5G43420.txt]

# Shared motifs detection version 3.3 (Sep 2004)
# LenSeq1: 500 ; LenSeq2: 500 ; Matrix : Identity ; MinumScore: 72
# orientation	pos1	pos2	len1	len2	matches	score
Score: 76 ; Seq1 [119..231] ; Seq2 [60..166] ; Alignment_length: 113 ; Matches: 75
  119 TGTATTAGCGAATCCAATTATATCATCATTATACTACATACGACTTTAATATAAACGTAA 178  
      ||| |||| ||    | |||||||||||||| |   |||   | |  ||| | ||  | |
   60 TGTTTTAGTGACAAAATTTATATCATCATTACATCGCAT-TAATTAAAATTTCAAATTTA 118  

  179 TCTACATGGACAAACAAAACTTTCACTATCATCAGAAGATCCAACTCAAAATG 231  
      | | | |    | || ||| |||||||||||  | || || ||| ||||||||
  119 TAT-C-TACTTAGACGAAA-TTTCACTATCA-GAAAATAT-CAAATCAAAATG 166  
//
direct  	119	60	113	107	75	76
Score: 76 ; Seq1 [318..360] ; Seq2 [411..453] ; Alignment_length: 43 ; Matches: 31
  318 AAGAAAACTCTTACACCAAACAAGTCACATAGATCGAGGAAAA 360  
      || | || ||||  |  |||| |||||||  |||| || ||||
  411 AAAAGAATTCTTGTAGTAAACGAGTCACACCGATCAAGAAAAA 453  
//
direct  	318	411	43	43	31	76

# Proportions of shared motifs
seq1 shares 156 on 500 bp (31.200 %)
seq2 shares 150 on 500 bp (30.000 %)
SMd = 0.694000
