# Supplementary material for: Contribution of the epigenetic mark H3K27me3 to functional divergence after whole genome duplication in Arabidopsis
Source: Genome Biol. 2012 Oct 3;13(10):R94. doi: 10.1186/gb-2012-13-10-r94 (PMC3491422; doi:10.1186/gb-2012-13-10-r94)
Supplement: Additional file 4 — Conserved upstream regions. [file gb-2012-13-10-r94-S4.zip › resultsOfUpstreamSeqComparison/AT1G04370AT5G43410.txt]

# Shared motifs detection version 3.3 (Sep 2004)
# LenSeq1: 500 ; LenSeq2: 500 ; Matrix : Identity ; MinumScore: 72
# orientation	pos1	pos2	len1	len2	matches	score
Score: 136 ; Seq1 [297..365] ; Seq2 [326..393] ; Alignment_length: 69 ; Matches: 53
  297 CACTTGTTTCCTTGCCTATAAATTCCACAAATCAAATCTCATTTAATCCATGCAAAATTA 356  
      || |||||||| |||||||||||| | |||| |||| | | |  ||  |||| || |  |
  326 CATTTGTTTCCCTGCCTATAAATTTCCCAAA-CAAAGCCCGTCAAACACATGTAACAGAA 384  

  357 AAACACACA 365  
      |||||||||
  385 AAACACACA 393  
//
direct  	297	326	69	68	53	136

# Proportions of shared motifs
seq1 shares 69 on 500 bp (13.800 %)
seq2 shares 68 on 500 bp (13.600 %)
SMd = 0.863000
