# Supplementary material for: Contribution of the epigenetic mark H3K27me3 to functional divergence after whole genome duplication in Arabidopsis
Source: Genome Biol. 2012 Oct 3;13(10):R94. doi: 10.1186/gb-2012-13-10-r94 (PMC3491422; doi:10.1186/gb-2012-13-10-r94)
Supplement: Additional file 4 — Conserved upstream regions. [file gb-2012-13-10-r94-S4.zip › resultsOfUpstreamSeqComparison/AT1G04440AT5G43320.txt]

# Shared motifs detection version 3.3 (Sep 2004)
# LenSeq1: 500 ; LenSeq2: 500 ; Matrix : Identity ; MinumScore: 72
# orientation	pos1	pos2	len1	len2	matches	score
Score: 80 ; Seq1 [142..211] ; Seq2 [25..94] ; Alignment_length: 70 ; Matches: 45
  142 AATTTTAATAAATGCCGACAAAAAGTAAGAAAAACAAATTATTCTCTATATAGTATATAC 201  
      ||||||  | | | || | ||||| ||| ||  | |  | |   || |   | |||||| 
   25 AATTTTTCTTATTACCAATAAAAATTAAAAAGCAAATTTAACAATCAAGTGATTATATAG 84   

  202 TATTTTAAAA 211  
      ||||||| ||
   85 TATTTTATAA 94   
//
direct  	142	25	70	70	45	80
Score: 80 ; Seq1 [89..120] ; Seq2 [53..84] ; Alignment_length: 32 ; Matches: 26
   89 TTATCTATTTGATTAACTATTTTTTTTTTTTT 120  
      |||| | |||| ||||||| ||| |||| |||
   53 TTATTTTTTTGCTTAACTAATTTGTTTTCTTT 84   
//
inverted	89	417	32	32	26	80
Score: 72 ; Seq1 [162..223] ; Seq2 [340..403] ; Alignment_length: 64 ; Matches: 44
  162 AAAAGTAAGAAAAAC-AAATTATTCTCTATA-TAGTATATACTATTTTAAAATATAGATG 219  
      ||||||||  ||||| |||||  |||| | | ||  | ||||    | |||| | |  ||
  340 AAAAGTAAACAAAACAAAATTTGTCTCGAAACTATCAGATACACCATAAAAAAAAAATTG 399  

  220 GTAC 223  
      ||||
  400 GTAC 403  
//
inverted	162	98	62	64	44	72

# Proportions of shared motifs
seq1 shares 114 on 500 bp (22.800 %)
seq2 shares 166 on 500 bp (33.200 %)
SMd = 0.720000
