# Supplementary material for: Contribution of the epigenetic mark H3K27me3 to functional divergence after whole genome duplication in Arabidopsis
Source: Genome Biol. 2012 Oct 3;13(10):R94. doi: 10.1186/gb-2012-13-10-r94 (PMC3491422; doi:10.1186/gb-2012-13-10-r94)
Supplement: Additional file 4 — Conserved upstream regions. [file gb-2012-13-10-r94-S4.zip › resultsOfUpstreamSeqComparison/AT1G04470AT2G33420.txt]

# Shared motifs detection version 3.3 (Sep 2004)
# LenSeq1: 500 ; LenSeq2: 500 ; Matrix : Identity ; MinumScore: 72
# orientation	pos1	pos2	len1	len2	matches	score
Score: 288 ; Seq1 [260..460] ; Seq2 [263..468] ; Alignment_length: 207 ; Matches: 150
  260 GAGATTCGGCTTGGCAAAAGTTACTTGGAATAGGAGATTTGCTAATTAT-G-GTTA-AGT 316  
      |||||| || | | ||||| ||||| | ||||||| ||| ||||||| | | ||||   |
  263 GAGATTTGGATGGACAAAATTTACTCGAAATAGGAAATTAGCTAATTCTAGTGTTATTTT 322  

  317 T-TTCATGAGGCTTCCTCATTTTACTCACATCCTCTCTCCTTC-CTTAGCACAGA-GAAA 373  
      | ||  ||||  ||||| ||||||||| |||||||| |  ||| || |  |||||     
  323 TATTTGTGAGTATTCCTAATTTTACTCGCATCCTCTATGATTCTCTCAATACAGATTTTT 382  

  374 TTTGTTGTCGCCTAGCTTTTTCCAAGTTGTCTCTCGTCTTCCTCCACCTCCTCATTTTTC 433  
      |||| ||| |  || |||||||||| ||||| | | || ||||||||||||||| |||  
  383 TTTGCTGTAGATTACCTTTTTCCAACTTGTCGC-CTTCCTCCTCCACCTCCTCAGTTTCT 441  

  434 TCTGTTTTTTTGTTCGTTGTCTCTCAT 460  
       | ||||| || ||   | | ||| ||
  442 CCAGTTTTATTTTTACGTTTGTCTTAT 468  
//
direct  	260	263	201	206	150	288

# Proportions of shared motifs
seq1 shares 201 on 500 bp (40.200 %)
seq2 shares 206 on 500 bp (41.200 %)
SMd = 0.593000
