# Supplementary material for: Contribution of the epigenetic mark H3K27me3 to functional divergence after whole genome duplication in Arabidopsis
Source: Genome Biol. 2012 Oct 3;13(10):R94. doi: 10.1186/gb-2012-13-10-r94 (PMC3491422; doi:10.1186/gb-2012-13-10-r94)
Supplement: Additional file 4 — Conserved upstream regions. [file gb-2012-13-10-r94-S4.zip › resultsOfUpstreamSeqComparison/AT1G04480AT2G33370.txt]

# Shared motifs detection version 3.3 (Sep 2004)
# LenSeq1: 500 ; LenSeq2: 500 ; Matrix : Identity ; MinumScore: 72
# orientation	pos1	pos2	len1	len2	matches	score
Score: 76 ; Seq1 [352..406] ; Seq2 [442..496] ; Alignment_length: 55 ; Matches: 37
  352 TTAAAACTCTGCTTGGGCTTTTATGGGCCTAATATACTTTGAACTTGGGCTAAAA 406  
      ||||||   | | |||||| | |||||||||| |  | ||   | | || | |||
  442 TTAAAATGGTTCATGGGCTATCATGGGCCTAAAAGGCCTTTTCCATAGGTTTAAA 496  
//
direct  	352	442	55	55	37	76

# Proportions of shared motifs
seq1 shares 55 on 500 bp (11.000 %)
seq2 shares 55 on 500 bp (11.000 %)
SMd = 0.890000
