# Supplementary material for: Contribution of the epigenetic mark H3K27me3 to functional divergence after whole genome duplication in Arabidopsis
Source: Genome Biol. 2012 Oct 3;13(10):R94. doi: 10.1186/gb-2012-13-10-r94 (PMC3491422; doi:10.1186/gb-2012-13-10-r94)
Supplement: Additional file 4 — Conserved upstream regions. [file gb-2012-13-10-r94-S4.zip › resultsOfUpstreamSeqComparison/AT1G04500AT2G33350.txt]

# Shared motifs detection version 3.3 (Sep 2004)
# LenSeq1: 500 ; LenSeq2: 500 ; Matrix : Identity ; MinumScore: 72
# orientation	pos1	pos2	len1	len2	matches	score
Score: 244 ; Seq1 [48..313] ; Seq2 [17..276] ; Alignment_length: 267 ; Matches: 176
   48 AATTCTATAAATAGAAGGCTTAATTTAGCACAAGTTTCAGTCAGAAAGTCAAAAATCATC 107  
      ||||| |  |||| | |||||||||||| || | ||||||||| |||    ||||||  |
   17 AATTCCACGAATATAGGGCTTAATTTAGGACGATTTTCAGTCAAAAACGTCAAAATC--C 74   

  108 GCGACAAAAAGAATTGGGTCAAACTCCTTTACCGGTCAACCAAGTCATCACTTAGGTGGG 167  
       ||  || |||||||||||||||||| || ||||||| |   |||   | | || ||| |
   75 ACG-GAACAAGAATTGGGTCAAACTCATTGACCGGTCTAAATAGTTTCCTCCTACGTGAG 133  

  168 ACTATTTTCTCCACGTCAAC-TAATTATTCCAATCGTTACACGCCACGTCACGAGAATAA 226  
      | |  |||  ||||||||||   |||||  | |      |   |||||||| | ||| | 
  134 A-TCCTTTACCCACGTCAACACCATTATATCTACGTGGGCTTTCCACGTCATGTGAAGAG 192  

  227 GAAACTCCAGGACCAGCGCGTTTAACGTCAATTGCCACGCTGGCATTTTTCTTATTACAT 286  
      || | || |||         |||  | |||| | ||||||||| || | |  ||  | ||
  193 GAGAATCGAGGGTATCACATTTTTGCATCAAGT-CCACGCTGGAATATATTATA-AAAAT 250  

  287 TTTGCATACATACACATATAGATACAC 313  
      | ||   | ||| |  | || ||||||
  251 TATGTGAAAATA-ATTTGTACATACAC 276  
//
direct  	48	17	266	260	176	244
Score: 116 ; Seq1 [286..462] ; Seq2 [296..469] ; Alignment_length: 180 ; Matches: 118
  286 TTTTGCATACATACACATATAGATACACATTTAAACCATAAGTATAAATAAATTGGTTAC 345  
      ||| | ||| | | | ||||| ||||||| | |||||| ||||||| ||| ||  | || 
  296 TTTAGTATATACAAATATATACATACACA-TAAAACCAAAAGTATATATATATATG-TAT 353  

  346 GATAACTTCCATAACCT-TCATTA-GT-TTCTCCAGAAGAAACCTGTAAGAAATTTCTTT 402  
      |||   | |   || ||  ||| |  | || |     ||||| || |||| |||||   |
  354 GATTGTTACGTGAAACTCCCATAACCTCTTTTTTTCCAGAAAACTATAAG-AATTTGAAT 412  

  403 CTCTTCTCTGTCTTTAAACAGATTTTTATTCTGTTCTGTTTGATTAATTATTATCTCTTT 462  
       |||||||||||   |||||||      || ||||||||||        |||| ||||||
  413 TTCTTCTCTGTC--CAAACAGAAGAACCTT-TGTTCTGTTTTTAATTCAATTACCTCTTT 469  
//
direct  	286	296	177	174	118	116

# Proportions of shared motifs
seq1 shares 415 on 500 bp (83.000 %)
seq2 shares 434 on 500 bp (86.800 %)
SMd = 0.151000
