# Supplementary material for: Contribution of the epigenetic mark H3K27me3 to functional divergence after whole genome duplication in Arabidopsis
Source: Genome Biol. 2012 Oct 3;13(10):R94. doi: 10.1186/gb-2012-13-10-r94 (PMC3491422; doi:10.1186/gb-2012-13-10-r94)
Supplement: Additional file 4 — Conserved upstream regions. [file gb-2012-13-10-r94-S4.zip › resultsOfUpstreamSeqComparison/AT1G04600AT2G33240.txt]

# Shared motifs detection version 3.3 (Sep 2004)
# LenSeq1: 500 ; LenSeq2: 500 ; Matrix : Identity ; MinumScore: 72
# orientation	pos1	pos2	len1	len2	matches	score
Score: 84 ; Seq1 [252..295] ; Seq2 [335..378] ; Alignment_length: 45 ; Matches: 36
  252 AAAAACTCAAGGGTTTAAGATCCTCTGCAATCGTC-ACGAAATTT 295  
      |||| |  ||||||||||| | ||||| |||||||   |||||||
  335 AAAAGCCGAAGGGTTTAAGGT-CTCTGTAATCGTCGGAGAAATTT 378  
//
direct  	252	335	44	44	36	84
Score: 80 ; Seq1 [332..366] ; Seq2 [429..462] ; Alignment_length: 35 ; Matches: 29
  332 ACGTCGATCAGAAAGTTTTGAAGCTGGGAAAGTGA 366  
      |||||||||||| | |||||||||| | | || ||
  429 ACGTCGATCAGAGA-TTTTGAAGCTAGTAGAGAGA 462  
//
direct  	332	429	35	34	29	80

# Proportions of shared motifs
seq1 shares 79 on 500 bp (15.800 %)
seq2 shares 78 on 500 bp (15.600 %)
SMd = 0.843000
