# Supplementary material for: Contribution of the epigenetic mark H3K27me3 to functional divergence after whole genome duplication in Arabidopsis
Source: Genome Biol. 2012 Oct 3;13(10):R94. doi: 10.1186/gb-2012-13-10-r94 (PMC3491422; doi:10.1186/gb-2012-13-10-r94)
Supplement: Additional file 4 — Conserved upstream regions. [file gb-2012-13-10-r94-S4.zip › resultsOfUpstreamSeqComparison/AT1G04980AT2G32920.txt]

# Shared motifs detection version 3.3 (Sep 2004)
# LenSeq1: 500 ; LenSeq2: 500 ; Matrix : Identity ; MinumScore: 72
# orientation	pos1	pos2	len1	len2	matches	score
Score: 104 ; Seq1 [403..462] ; Seq2 [418..477] ; Alignment_length: 60 ; Matches: 43
  403 TGCTGACGTGTGACAATATCATTGGTGCGTACACGTAAGTCCACGTAGACAATGTTTTTA 462  
      |||||| |||| |  |||| ||||||  |   |||||| |||||| ||    |||| |||
  418 TGCTGATGTGTCAGGATATTATTGGTTAGACTACGTAATTCCACGGAGCTTGTGTTCTTA 477  
//
direct  	403	418	60	60	43	104

# Proportions of shared motifs
seq1 shares 60 on 500 bp (12.000 %)
seq2 shares 60 on 500 bp (12.000 %)
SMd = 0.880000
