# Supplementary material for: Contribution of the epigenetic mark H3K27me3 to functional divergence after whole genome duplication in Arabidopsis
Source: Genome Biol. 2012 Oct 3;13(10):R94. doi: 10.1186/gb-2012-13-10-r94 (PMC3491422; doi:10.1186/gb-2012-13-10-r94)
Supplement: Additional file 4 — Conserved upstream regions. [file gb-2012-13-10-r94-S4.zip › resultsOfUpstreamSeqComparison/AT1G05100AT2G32510.txt]

# Shared motifs detection version 3.3 (Sep 2004)
# LenSeq1: 500 ; LenSeq2: 500 ; Matrix : Identity ; MinumScore: 72
# orientation	pos1	pos2	len1	len2	matches	score
Score: 216 ; Seq1 [379..498] ; Seq2 [308..430] ; Alignment_length: 123 ; Matches: 93
  379 ATTTTCGCTTTGGTGGAT-AAACTCGATGTTACCAAAAGTATACACTATCTAATTACCGA 437  
      ||||| || ||||| ||| ||||||||||||||||||||||||||||||||||||  | |
  308 ATTTTAGCGTTGGTAGATAAAACTCGATGTTACCAAAAGTATACACTATCTAATTCACAA 367  

  438 ACCAAAATTAATCTGAAACCCTTC-TATATATATATACTTTCTTTGCAATAA-CAGAGTG 495  
       | ||||  ||    ||| | |||     |||||| |  |||| |  ||||| |||||||
  368 CCAAAAAAAAAAAAAAAATCGTTCACCCTTATATAAAGCTTCTGTTGAATAAGCAGAGTG 427  

  496 AAA 498  
       ||
  428 GAA 430  
//
direct  	379	308	120	123	93	216

# Proportions of shared motifs
seq1 shares 120 on 500 bp (24.000 %)
seq2 shares 123 on 500 bp (24.600 %)
SMd = 0.757000
