# Supplementary material for: Contribution of the epigenetic mark H3K27me3 to functional divergence after whole genome duplication in Arabidopsis
Source: Genome Biol. 2012 Oct 3;13(10):R94. doi: 10.1186/gb-2012-13-10-r94 (PMC3491422; doi:10.1186/gb-2012-13-10-r94)
Supplement: Additional file 4 — Conserved upstream regions. [file gb-2012-13-10-r94-S4.zip › resultsOfUpstreamSeqComparison/AT1G05180AT2G32410.txt]

# Shared motifs detection version 3.3 (Sep 2004)
# LenSeq1: 500 ; LenSeq2: 500 ; Matrix : Identity ; MinumScore: 72
# orientation	pos1	pos2	len1	len2	matches	score
Score: 72 ; Seq1 [103..228] ; Seq2 [133..257] ; Alignment_length: 127 ; Matches: 77
  103 TTTTTAATCTATTCTTCTTTTTTTTAATTACAAATTTTCTTATTTTCTTATATCTAAAAA 162  
      || || ||||| |  | |||  || ||||||| || |  || |||     ||| | |   
  133 TTATTCATCTAATAATATTTAATTAAATTACATATGTGTTTTTTTCTAGCTATGTCATTT 192  

  163 ATCGTAACAGTAAGATATTAATATCTGTATTCTTAATTTGGTAGATA-ACTTTTTAAAAA 221  
      ||  | ||| |   |||| ||  | ||   | ||    | ||| ||| |  |||||| ||
  193 ATTTTTACAAT-TTATATAAAATTTTGATATGTTTCCAT-GTATATATATATTTTAATAA 250  

  222 ACGAAAA 228  
      | |||||
  251 ATGAAAA 257  
//
direct  	103	133	126	125	77	72

# Proportions of shared motifs
seq1 shares 126 on 500 bp (25.200 %)
seq2 shares 125 on 500 bp (25.000 %)
SMd = 0.749000
