# Supplementary material for: Contribution of the epigenetic mark H3K27me3 to functional divergence after whole genome duplication in Arabidopsis
Source: Genome Biol. 2012 Oct 3;13(10):R94. doi: 10.1186/gb-2012-13-10-r94 (PMC3491422; doi:10.1186/gb-2012-13-10-r94)
Supplement: Additional file 4 — Conserved upstream regions. [file gb-2012-13-10-r94-S4.zip › resultsOfUpstreamSeqComparison/AT1G05230AT2G32370.txt]

# Shared motifs detection version 3.3 (Sep 2004)
# LenSeq1: 500 ; LenSeq2: 500 ; Matrix : Identity ; MinumScore: 72
# orientation	pos1	pos2	len1	len2	matches	score
Score: 76 ; Seq1 [460..490] ; Seq2 [454..484] ; Alignment_length: 31 ; Matches: 25
  460 TCTCTCTCTCTCTATATATATATAAGCGTGT 490  
      |||||| |||||||  |||| ||| | ||||
  454 TCTCTCCCTCTCTACCTATAAATATGTGTGT 484  
//
direct  	460	454	31	31	25	76
Score: 80 ; Seq1 [36..91] ; Seq2 [210..266] ; Alignment_length: 57 ; Matches: 40
   36 TAAAAAACTATA-TAATTTTTTTCCATATTATAAATAATCTAAGAGTATTAAAATTT 91   
      |||||||||| | ||| |||| |||||   |  |  ||| ||| |  ||| | ||||
  210 TAAAAAACTAAATTAAGTTTTCTCCATTAAAAGAGAAATATAATAAAATTTAGATTT 266  
//
inverted	36	235	56	57	40	80
Score: 80 ; Seq1 [361..384] ; Seq2 [201..224] ; Alignment_length: 24 ; Matches: 22
  361 TTAAATAAATAAAAAATAAAATTA 384  
      ||||||||||||||||  ||||||
  201 TTAAATAAATAAAAAACTAAATTA 224  
//
inverted	361	277	24	24	22	80
Score: 80 ; Seq1 [350..393] ; Seq2 [186..229] ; Alignment_length: 44 ; Matches: 32
  350 ATTATAATATTTTAAATAAATAAAAAATAAAATTATTTTAGGTT 393  
      |||| |  ||| ||| |||||||| || ||| | | || || ||
  186 ATTACATAATTCTAATTAAATAAATAAAAAACTAAATTAAGTTT 229  
//
inverted	350	272	44	44	32	80

# Proportions of shared motifs
seq1 shares 131 on 500 bp (26.200 %)
seq2 shares 112 on 500 bp (22.400 %)
SMd = 0.757000
