# Supplementary material for: Contribution of the epigenetic mark H3K27me3 to functional divergence after whole genome duplication in Arabidopsis
Source: Genome Biol. 2012 Oct 3;13(10):R94. doi: 10.1186/gb-2012-13-10-r94 (PMC3491422; doi:10.1186/gb-2012-13-10-r94)
Supplement: Additional file 4 — Conserved upstream regions. [file gb-2012-13-10-r94-S4.zip › resultsOfUpstreamSeqComparison/AT1G05710AT2G31730.txt]

# Shared motifs detection version 3.3 (Sep 2004)
# LenSeq1: 500 ; LenSeq2: 500 ; Matrix : Identity ; MinumScore: 72
# orientation	pos1	pos2	len1	len2	matches	score
Score: 72 ; Seq1 [355..390] ; Seq2 [412..447] ; Alignment_length: 36 ; Matches: 27
  355 ACAAATCAATAAATAAATTTGAAAATAATTAAATGA 390  
      |||||  |||  ||| |||| |  | ||||||||||
  412 ACAAAAAAATCTATAGATTTAATGAGAATTAAATGA 447  
//
direct  	355	412	36	36	27	72

# Proportions of shared motifs
seq1 shares 36 on 500 bp (7.200 %)
seq2 shares 36 on 500 bp (7.200 %)
SMd = 0.928000
