# Supplementary material for: Contribution of the epigenetic mark H3K27me3 to functional divergence after whole genome duplication in Arabidopsis
Source: Genome Biol. 2012 Oct 3;13(10):R94. doi: 10.1186/gb-2012-13-10-r94 (PMC3491422; doi:10.1186/gb-2012-13-10-r94)
Supplement: Additional file 4 — Conserved upstream regions. [file gb-2012-13-10-r94-S4.zip › resultsOfUpstreamSeqComparison/AT1G05800AT2G31690.txt]

# Shared motifs detection version 3.3 (Sep 2004)
# LenSeq1: 500 ; LenSeq2: 500 ; Matrix : Identity ; MinumScore: 72
# orientation	pos1	pos2	len1	len2	matches	score
Score: 96 ; Seq1 [234..281] ; Seq2 [284..332] ; Alignment_length: 49 ; Matches: 38
  234 TTTAATAAT-TAGAACCGACCACATAAAATATTAATACTTGTCTCCCAA 281  
      |||||||||  | ||||||||||||||| ||||  ||    |||| |||
  284 TTTAATAATAGAAAACCGACCACATAAATTATTCTTATCACTCTCACAA 332  
//
direct  	234	284	48	49	38	96
Score: 80 ; Seq1 [335..358] ; Seq2 [368..391] ; Alignment_length: 24 ; Matches: 22
  335 ATTTCTCAGTCAATACTCGCCAAA 358  
      |||||||||||||||| ||| |||
  368 ATTTCTCAGTCAATACACGCAAAA 391  
//
direct  	335	368	24	24	22	80
Score: 72 ; Seq1 [407..468] ; Seq2 [418..477] ; Alignment_length: 62 ; Matches: 43
  407 CTATAAATACGCATCTCACTCGTTGTCTCTCTTTATACTTCAACCAACTGCTCTCTATCT 466  
      |||||||||  |||| ||    || | |||||  | |  || || |||  |||||| |||
  418 CTATAAATA--CATCACAAAAATTATTTCTCTGAAAAGCTCCACAAACCCCTCTCTTTCT 475  

  467 CT 468  
      ||
  476 CT 477  
//
direct  	407	418	62	60	43	72

# Proportions of shared motifs
seq1 shares 134 on 500 bp (26.800 %)
seq2 shares 133 on 500 bp (26.600 %)
SMd = 0.733000
