# Supplementary material for: Contribution of the epigenetic mark H3K27me3 to functional divergence after whole genome duplication in Arabidopsis
Source: Genome Biol. 2012 Oct 3;13(10):R94. doi: 10.1186/gb-2012-13-10-r94 (PMC3491422; doi:10.1186/gb-2012-13-10-r94)
Supplement: Additional file 4 — Conserved upstream regions. [file gb-2012-13-10-r94-S4.zip › resultsOfUpstreamSeqComparison/AT1G05830AT2G31650.txt]

# Shared motifs detection version 3.3 (Sep 2004)
# LenSeq1: 500 ; LenSeq2: 500 ; Matrix : Identity ; MinumScore: 72
# orientation	pos1	pos2	len1	len2	matches	score
Score: 72 ; Seq1 [36..120] ; Seq2 [310..393] ; Alignment_length: 85 ; Matches: 53
   36 ATACATAACTCAAAACTCTGGAGACTGAAGAACAAGAAGAAGAAACATCAAAAAAGAAAC 95   
      ||| | || | || | |||||  | | || |   | || |  ||| || ||| ||  || 
  310 ATATAAAAATTAATA-TCTGGTTAATAAAAACATATAAAACTAAAAATAAAATAAATAAA 368  

   96 AATTTTTCTTTTGCACATAAAAAAT 120  
      ||||   ||| |  | | |||||||
  369 AATTCCACTTGTAGAAAAAAAAAAT 393  
//
inverted	36	108	85	84	53	72

# Proportions of shared motifs
seq1 shares 85 on 500 bp (17.000 %)
seq2 shares 84 on 500 bp (16.800 %)
SMd = 0.831000
