# Supplementary material for: Contribution of the epigenetic mark H3K27me3 to functional divergence after whole genome duplication in Arabidopsis
Source: Genome Biol. 2012 Oct 3;13(10):R94. doi: 10.1186/gb-2012-13-10-r94 (PMC3491422; doi:10.1186/gb-2012-13-10-r94)
Supplement: Additional file 4 — Conserved upstream regions. [file gb-2012-13-10-r94-S4.zip › resultsOfUpstreamSeqComparison/AT1G06040AT2G31380.txt]

# Shared motifs detection version 3.3 (Sep 2004)
# LenSeq1: 500 ; LenSeq2: 500 ; Matrix : Identity ; MinumScore: 72
# orientation	pos1	pos2	len1	len2	matches	score
Score: 92 ; Seq1 [373..461] ; Seq2 [402..498] ; Alignment_length: 97 ; Matches: 72
  373 GAGAGATGACGAGAGGAAGAAGGAGAGCCACAGAA---AAAG-AGTG-GGACCCGCAAGA 427  
      || |||  |  |||| || || ||||||| |||||    ||| | || |||||  |||| 
  402 GACAGAGAAGAAGAGAAACAACGAGAGCCGCAGAAGTTGAAGAAATGAGGACCTACAAGG 461  

  428 CCTTGCTGTAAGAAGC-A-GA-GTGTTTCCTTTTGAT 461  
      | ||| |||||||||| | || ||| |||||||||||
  462 CATTGATGTAAGAAGCAAGGATGTGGTTCCTTTTGAT 498  
//
direct  	373	402	89	97	72	92

# Proportions of shared motifs
seq1 shares 89 on 500 bp (17.800 %)
seq2 shares 97 on 500 bp (19.400 %)
SMd = 0.814000
