# Supplementary material for: Contribution of the epigenetic mark H3K27me3 to functional divergence after whole genome duplication in Arabidopsis
Source: Genome Biol. 2012 Oct 3;13(10):R94. doi: 10.1186/gb-2012-13-10-r94 (PMC3491422; doi:10.1186/gb-2012-13-10-r94)
Supplement: Additional file 4 — Conserved upstream regions. [file gb-2012-13-10-r94-S4.zip › resultsOfUpstreamSeqComparison/AT1G06130AT2G31350.txt]

# Shared motifs detection version 3.3 (Sep 2004)
# LenSeq1: 500 ; LenSeq2: 500 ; Matrix : Identity ; MinumScore: 72
# orientation	pos1	pos2	len1	len2	matches	score
Score: 76 ; Seq1 [358..414] ; Seq2 [11..67] ; Alignment_length: 57 ; Matches: 38
  358 TAACCTATTTCAAATATCGGTTTATGTATTTATCTATCATACGGTTTACTTAATAAT 414  
      |||| |||||||||     | |||| || | |||| | ||| | || |    |||||
   11 TAACTTATTTCAAAACATTGATTATATAATAATCTCTTATAAGATTAAAAGGATAAT 67   
//
direct  	358	11	57	57	38	76

# Proportions of shared motifs
seq1 shares 57 on 500 bp (11.400 %)
seq2 shares 57 on 500 bp (11.400 %)
SMd = 0.886000
