# Supplementary material for: Contribution of the epigenetic mark H3K27me3 to functional divergence after whole genome duplication in Arabidopsis
Source: Genome Biol. 2012 Oct 3;13(10):R94. doi: 10.1186/gb-2012-13-10-r94 (PMC3491422; doi:10.1186/gb-2012-13-10-r94)
Supplement: Additional file 4 — Conserved upstream regions. [file gb-2012-13-10-r94-S4.zip › resultsOfUpstreamSeqComparison/AT1G06150AT2G31280.txt]

# Shared motifs detection version 3.3 (Sep 2004)
# LenSeq1: 500 ; LenSeq2: 500 ; Matrix : Identity ; MinumScore: 72
# orientation	pos1	pos2	len1	len2	matches	score
Score: 156 ; Seq1 [233..289] ; Seq2 [193..249] ; Alignment_length: 57 ; Matches: 48
  233 AAAATAAAGTGCACTAGGAACAAAATTTCACTTGGTGAATCATTTTGCTGGCCATTA 289  
      |||| |||||  |  |||||  ||| |||| ||||||||||||||||||||||||||
  193 AAAAAAAAGTAAAGAAGGAAGCAAAGTTCAGTTGGTGAATCATTTTGCTGGCCATTA 249  
//
direct  	233	193	57	57	48	156
Score: 76 ; Seq1 [356..392] ; Seq2 [344..380] ; Alignment_length: 37 ; Matches: 28
  356 CACTACTACCCTAGGCCTAGGGTTGCTAAAATGCGCA 392  
      |||  | | ||| |||||   |||||||||||| |||
  344 CACACCGATCCTTGGCCTTTCGTTGCTAAAATGAGCA 380  
//
direct  	356	344	37	37	28	76

# Proportions of shared motifs
seq1 shares 94 on 500 bp (18.800 %)
seq2 shares 94 on 500 bp (18.800 %)
SMd = 0.812000
