# Supplementary material for: Contribution of the epigenetic mark H3K27me3 to functional divergence after whole genome duplication in Arabidopsis
Source: Genome Biol. 2012 Oct 3;13(10):R94. doi: 10.1186/gb-2012-13-10-r94 (PMC3491422; doi:10.1186/gb-2012-13-10-r94)
Supplement: Additional file 4 — Conserved upstream regions. [file gb-2012-13-10-r94-S4.zip › resultsOfUpstreamSeqComparison/AT1G06160AT2G31230.txt]

# Shared motifs detection version 3.3 (Sep 2004)
# LenSeq1: 500 ; LenSeq2: 500 ; Matrix : Identity ; MinumScore: 72
# orientation	pos1	pos2	len1	len2	matches	score
Score: 108 ; Seq1 [142..218] ; Seq2 [148..224] ; Alignment_length: 77 ; Matches: 52
  142 ACTGGTGAGCTCATCTATTTTGTCGGGAATACGCCGCCGTACGTCATACACTCAACCTGG 201  
      |||  ||| |||||||||||||||       |||||||  ||||||  | ||| |    |
  148 ACTAATGATCTCATCTATTTTGTCATTTTCTCGCCGCCTAACGTCACTCCCTCTAAACAG 207  

  202 TCTTGTCCCACGTGGAA 218  
      | ||   ||||||| ||
  208 TTTTACGCCACGTGTAA 224  
//
direct  	142	148	77	77	52	108
Score: 92 ; Seq1 [369..422] ; Seq2 [370..423] ; Alignment_length: 55 ; Matches: 42
  369 AGGCAGCC-TAATTGTCATATTGGACCTATTGAAATAAAATATATTAAAATAATA 422  
      |||||||| || |||||  || ||||||| ||| | | ||||||  || | ||||
  370 AGGCAGCCATATTTGTCTAATAGGACCTA-TGATAAACAATATAACAATAAAATA 423  
//
direct  	369	370	54	54	42	92

# Proportions of shared motifs
seq1 shares 131 on 500 bp (26.200 %)
seq2 shares 131 on 500 bp (26.200 %)
SMd = 0.738000
