# Supplementary material for: Contribution of the epigenetic mark H3K27me3 to functional divergence after whole genome duplication in Arabidopsis
Source: Genome Biol. 2012 Oct 3;13(10):R94. doi: 10.1186/gb-2012-13-10-r94 (PMC3491422; doi:10.1186/gb-2012-13-10-r94)
Supplement: Additional file 4 — Conserved upstream regions. [file gb-2012-13-10-r94-S4.zip › resultsOfUpstreamSeqComparison/AT1G06180AT2G31180.txt]

# Shared motifs detection version 3.3 (Sep 2004)
# LenSeq1: 500 ; LenSeq2: 500 ; Matrix : Identity ; MinumScore: 72
# orientation	pos1	pos2	len1	len2	matches	score
Score: 116 ; Seq1 [343..447] ; Seq2 [199..303] ; Alignment_length: 107 ; Matches: 74
  343 AAAAAGGTAAAGGAAAAGAAGTTGGGAAAACTTTGGCCTTTGTGTACCAAAAGTAG-AAA 401  
      |||||| | || | ||| ||| |   |||||||||| || |||  | ||||| ||| |  
  199 AAAAAGTTCAAAGGAAA-AAGGT-TAAAAACTTTGGACTGTGTAGATCAAAATTAGTATG 256  

  402 AATAATTTCCAGCTTGTCATTTTCCTACGGTCCCAAT-TAATTATAT 447  
      |  || || || ||||   || ||| |||||  || | | |||||||
  257 AGAAAATTTCAACTTGGAGTTGTCCCACGGTTGCATTGTGATTATAT 303  
//
direct  	343	199	105	105	74	116

# Proportions of shared motifs
seq1 shares 105 on 500 bp (21.000 %)
seq2 shares 105 on 500 bp (21.000 %)
SMd = 0.790000
