# Supplementary material for: Contribution of the epigenetic mark H3K27me3 to functional divergence after whole genome duplication in Arabidopsis
Source: Genome Biol. 2012 Oct 3;13(10):R94. doi: 10.1186/gb-2012-13-10-r94 (PMC3491422; doi:10.1186/gb-2012-13-10-r94)
Supplement: Additional file 5 — Microarrays used in the study. [file gb-2012-13-10-r94-S5.txt]

0h_1.CEL.gz
0h_2.CEL.gz
0h_3.CEL.gz
2h_1.CEL.gz
2h_2.CEL.gz
6111.CEL
6112.CEL
6122.CEL
6124.CEL
6211.CEL
6212.CEL
6223.CEL
6224.CEL
6311.CEL
6312.CEL
6322.CEL
6323.CEL
6411.CEL
6412.CEL
6421.CEL
6422.CEL
6511.CEL
6512.CEL
6523.CEL
6524.CEL
6611.CEL
6612.CEL
6621.CEL
6625.CEL
6h_1.CEL.gz
6h_2.CEL.gz
GSM10441.CEL.gz
GSM10442.CEL.gz
GSM106825.CEL.gz
GSM106827.CEL.gz
GSM106828.CEL.gz
GSM106833.CEL.gz
GSM106907.CEL.gz
GSM106908.CEL.gz
GSM106909.CEL.gz
GSM106910.CEL.gz
GSM106911.CEL.gz
GSM106912.CEL.gz
GSM106913.CEL.gz
GSM106914.CEL.gz
GSM106915.CEL.gz
GSM106916.CEL.gz
GSM106917.CEL.gz
GSM106919.CEL.gz
GSM106920.CEL.gz
GSM106921.CEL.gz
GSM106922.CEL.gz
GSM106923.CEL.gz
GSM106924.CEL.gz
GSM106934.CEL.gz
GSM106966.CEL.gz
GSM106967.CEL.gz
GSM106969.CEL.gz
GSM106970.CEL.gz
GSM128648.CEL.gz
GSM128649.CEL.gz
GSM128650.CEL.gz
GSM128651.CEL.gz
GSM128652.CEL.gz
GSM128653.CEL.gz
GSM128654.CEL.gz
GSM128655.CEL.gz
GSM128657.CEL.gz
GSM128658.CEL.gz
GSM128659.CEL.gz
GSM128660.CEL.gz
GSM128661.CEL.gz
GSM128662.CEL.gz
GSM128663.CEL.gz
GSM128664.CEL.gz
GSM128665.CEL.gz
GSM128666.CEL.gz
GSM128667.CEL.gz
GSM128669.CEL.gz
GSM128670.CEL.gz
GSM128671.CEL.gz
GSM128672.CEL.gz
GSM128673.CEL.gz
GSM128674.CEL.gz
GSM128675.CEL.gz
GSM128676.CEL.gz
GSM128677.CEL.gz
GSM128678.CEL.gz
GSM128679.CEL.gz
GSM128680.CEL.gz
GSM128681.CEL.gz
GSM128682.CEL.gz
GSM128683.CEL.gz
GSM128684.CEL.gz
GSM128685.CEL.gz
GSM128686.CEL.gz
GSM128687.CEL.gz
GSM128692.CEL.gz
GSM128693.CEL.gz
GSM128694.CEL.gz
GSM128695.CEL.gz
GSM128696.CEL.gz
GSM128697.CEL.gz
GSM128698.CEL.gz
GSM128699.CEL.gz
GSM128700.CEL.gz
GSM128701.CEL.gz
GSM128702.CEL.gz
GSM128703.CEL.gz
GSM128729.CEL.gz
GSM128730.CEL.gz
GSM128731.CEL.gz
GSM128732.CEL.gz
GSM128733.CEL.gz
GSM128734.CEL.gz
GSM128760.CEL.gz
GSM128761.CEL.gz
GSM128762.CEL.gz
GSM128766.CEL.gz
GSM128767.CEL.gz
GSM128768.CEL.gz
GSM128778.CEL.gz
GSM128779.CEL.gz
GSM128780.CEL.gz
GSM128781.CEL.gz
GSM128782.CEL.gz
GSM128783.CEL.gz
GSM128784.CEL.gz
GSM128785.CEL.gz
GSM128786.CEL.gz
GSM128787.CEL.gz
GSM128788.CEL.gz
GSM128789.CEL.gz
GSM128790.CEL.gz
GSM128791.CEL.gz
GSM128792.CEL.gz
GSM128793.CEL.gz
GSM128794.CEL.gz
GSM128795.CEL.gz
GSM128796.CEL.gz
GSM128797.CEL.gz
GSM128798.CEL.gz
GSM128799.CEL.gz
GSM128800.CEL.gz
GSM128801.CEL.gz
GSM128802.CEL.gz
GSM128803.CEL.gz
GSM128804.CEL.gz
GSM128877.CEL.gz
GSM128878.CEL.gz
GSM128879.CEL.gz
GSM128880.CEL.gz
GSM128881.CEL.gz
GSM128882.CEL.gz
GSM131060.CEL.gz
GSM131061.CEL.gz
GSM131062.CEL.gz
GSM131063.CEL.gz
GSM131064.CEL.gz
GSM131065.CEL.gz
GSM131109.CEL.gz
GSM131110.CEL.gz
GSM131111.CEL.gz
GSM131112.CEL.gz
GSM131113.CEL.gz
GSM131114.CEL.gz
GSM131115.CEL.gz
GSM131116.CEL.gz
GSM131117.CEL.gz
GSM131118.CEL.gz
GSM131119.CEL.gz
GSM131120.CEL.gz
GSM131121.CEL.gz
GSM131122.CEL.gz
GSM131123.CEL.gz
GSM131124.CEL.gz
GSM131125.CEL.gz
GSM131126.CEL.gz
GSM131127.CEL.gz
GSM131128.CEL.gz
GSM131129.CEL.gz
GSM131130.CEL.gz
GSM131131.CEL.gz
GSM131132.CEL.gz
GSM131133.CEL.gz
GSM131134.CEL.gz
GSM131135.CEL.gz
GSM131136.CEL.gz
GSM131137.CEL.gz
GSM131138.CEL.gz
GSM131139.CEL.gz
GSM131140.CEL.gz
GSM131141.CEL.gz
GSM131142.CEL.gz
GSM131143.CEL.gz
GSM131144.CEL.gz
GSM131145.CEL.gz
GSM131146.CEL.gz
GSM131147.CEL.gz
GSM131148.CEL.gz
GSM131149.CEL.gz
GSM131150.CEL.gz
GSM131151.CEL.gz
GSM131152.CEL.gz
GSM131153.CEL.gz
GSM131154.CEL.gz
GSM131155.CEL.gz
GSM131156.CEL.gz
GSM131157.CEL.gz
GSM131158.CEL.gz
GSM131159.CEL.gz
GSM131160.CEL.gz
GSM131161.CEL.gz
GSM131162.CEL.gz
GSM131163.CEL.gz
GSM131164.CEL.gz
GSM131165.CEL.gz
GSM131166.CEL.gz
GSM131167.CEL.gz
GSM131168.CEL.gz
GSM131169.CEL.gz
GSM131170.CEL.gz
GSM131171.CEL.gz
GSM131172.CEL.gz
GSM131173.CEL.gz
GSM131174.CEL.gz
GSM131175.CEL.gz
GSM131176.CEL.gz
GSM131177.CEL.gz
GSM131178.CEL.gz
GSM131179.CEL.gz
GSM131180.CEL.gz
GSM131181.CEL.gz
GSM131182.CEL.gz
GSM131183.CEL.gz
GSM131184.CEL.gz
GSM131185.CEL.gz
GSM131186.CEL.gz
GSM131187.CEL.gz
GSM131188.CEL.gz
GSM131189.CEL.gz
GSM131190.CEL.gz
GSM131191.CEL.gz
GSM131192.CEL.gz
GSM131193.CEL.gz
GSM131194.CEL.gz
GSM131195.CEL.gz
GSM131196.CEL.gz
GSM131197.CEL.gz
GSM131198.CEL.gz
GSM131199.CEL.gz
GSM131200.CEL.gz
GSM131202.CEL.gz
GSM131203.CEL.gz
GSM131204.CEL.gz
GSM131205.CEL.gz
GSM131206.CEL.gz
GSM131207.CEL.gz
GSM131208.CEL.gz
GSM131209.CEL.gz
GSM131210.CEL.gz
GSM131211.CEL.gz
GSM131212.CEL.gz
GSM131213.CEL.gz
GSM131214.CEL.gz
GSM131215.CEL.gz
GSM131216.CEL.gz
GSM131223.CEL.gz
GSM131224.CEL.gz
GSM131225.CEL.gz
GSM131226.CEL.gz
GSM131227.CEL.gz
GSM131228.CEL.gz
GSM131229.CEL.gz
GSM131230.CEL.gz
GSM131231.CEL.gz
GSM131232.CEL.gz
GSM131233.CEL.gz
GSM131234.CEL.gz
GSM131235.CEL.gz
GSM131236.CEL.gz
GSM131237.CEL.gz
GSM131238.CEL.gz
GSM131239.CEL.gz
GSM131240.CEL.gz
GSM131241.CEL.gz
GSM131242.CEL.gz
GSM131243.CEL.gz
GSM131244.CEL.gz
GSM131245.CEL.gz
GSM131246.CEL.gz
GSM131247.CEL.gz
GSM131248.CEL.gz
GSM131249.CEL.gz
GSM131250.CEL.gz
GSM131251.CEL.gz
GSM131252.CEL.gz
GSM131253.CEL.gz
GSM131254.CEL.gz
GSM131255.CEL.gz
GSM131256.CEL.gz
GSM131257.CEL.gz
GSM131258.CEL.gz
GSM131259.CEL.gz
GSM131260.CEL.gz
GSM131261.CEL.gz
GSM131262.CEL.gz
GSM131263.CEL.gz
GSM131264.CEL.gz
GSM131265.CEL.gz
GSM131266.CEL.gz
GSM131267.CEL.gz
GSM131268.CEL.gz
GSM131269.CEL.gz
GSM131270.CEL.gz
GSM131271.CEL.gz
GSM131272.CEL.gz
GSM131273.CEL.gz
GSM131274.CEL.gz
GSM131275.CEL.gz
GSM131276.CEL.gz
GSM131277.CEL.gz
GSM131278.CEL.gz
GSM131279.CEL.gz
GSM131280.CEL.gz
GSM131281.CEL.gz
GSM131282.CEL.gz
GSM131283.CEL.gz
GSM131284.CEL.gz
GSM131285.CEL.gz
GSM131286.CEL.gz
GSM131287.CEL.gz
GSM131288.CEL.gz
GSM131289.CEL.gz
GSM131290.CEL.gz
GSM131291.CEL.gz
GSM131292.CEL.gz
GSM131293.CEL.gz
GSM131294.CEL.gz
GSM131295.CEL.gz
GSM131296.CEL.gz
GSM131297.CEL.gz
GSM131298.CEL.gz
GSM131299.CEL.gz
GSM131300.CEL.gz
GSM131301.CEL.gz
GSM131302.CEL.gz
GSM131303.CEL.gz
GSM131304.CEL.gz
GSM131305.CEL.gz
GSM131306.CEL.gz
GSM131307.CEL.gz
GSM131308.CEL.gz
GSM131309.CEL.gz
GSM131310.CEL.gz
GSM131311.CEL.gz
GSM131312.CEL.gz
GSM131313.CEL.gz
GSM131314.CEL.gz
GSM131315.CEL.gz
GSM131316.CEL.gz
GSM131317.CEL.gz
GSM131318.CEL.gz
GSM131319.CEL.gz
GSM131320.CEL.gz
GSM131321.CEL.gz
GSM131322.CEL.gz
GSM131323.CEL.gz
GSM131324.CEL.gz
GSM131325.CEL.gz
GSM131326.CEL.gz
GSM131327.CEL.gz
GSM131328.CEL.gz
GSM131329.CEL.gz
GSM131330.CEL.gz
GSM131331.CEL.gz
GSM131332.CEL.gz
GSM131333.CEL.gz
GSM131334.CEL.gz
GSM131335.CEL.gz
GSM131336.CEL.gz
GSM131337.CEL.gz
GSM131338.CEL.gz
GSM131339.CEL.gz
GSM131340.CEL.gz
GSM131341.CEL.gz
GSM131342.CEL.gz
GSM131343.CEL.gz
GSM131344.CEL.gz
GSM131345.CEL.gz
GSM131346.CEL.gz
GSM131347.CEL.gz
GSM131348.CEL.gz
GSM131349.CEL.gz
GSM131350.CEL.gz
GSM131351.CEL.gz
GSM131352.CEL.gz
GSM131353.CEL.gz
GSM131354.CEL.gz
GSM131355.CEL.gz
GSM131356.CEL.gz
GSM131357.CEL.gz
GSM131358.CEL.gz
GSM131359.CEL.gz
GSM131360.CEL.gz
GSM131361.CEL.gz
GSM131362.CEL.gz
GSM131363.CEL.gz
GSM131364.CEL.gz
GSM131365.CEL.gz
GSM131366.CEL.gz
GSM131367.CEL.gz
GSM131368.CEL.gz
GSM131369.CEL.gz
GSM131370.CEL.gz
GSM131371.CEL.gz
GSM131372.CEL.gz
GSM131373.CEL.gz
GSM131374.CEL.gz
GSM131375.CEL.gz
GSM131376.CEL.gz
GSM131377.CEL.gz
GSM131378.CEL.gz
GSM131379.CEL.gz
GSM131380.CEL.gz
GSM131381.CEL.gz
GSM131382.CEL.gz
GSM131383.CEL.gz
GSM131384.CEL.gz
GSM131385.CEL.gz
GSM131386.CEL
GSM131387.CEL.gz
GSM131388.CEL.gz
GSM131389.CEL.gz
GSM131390.CEL.gz
GSM131391.CEL.gz
GSM131392.CEL.gz
GSM131393.CEL.gz
GSM131394.CEL.gz
GSM131395.CEL.gz
GSM131396.CEL.gz
GSM131397.CEL.gz
GSM131398.CEL.gz
GSM131399.CEL.gz
GSM131400.CEL.gz
GSM131401.CEL.gz
GSM131402.CEL.gz
GSM131403.CEL.gz
GSM131404.CEL.gz
GSM131405.CEL.gz
GSM131406.CEL.gz
GSM131407.CEL.gz
GSM131408.CEL.gz
GSM131409.CEL.gz
GSM131410.CEL.gz
GSM131411.CEL.gz
GSM131412.CEL.gz
GSM131413.CEL.gz
GSM131414.CEL.gz
GSM131415.CEL.gz
GSM131416.CEL.gz
GSM131417.CEL.gz
GSM131418.CEL.gz
GSM131419.CEL.gz
GSM131420.CEL.gz
GSM131421.CEL.gz
GSM131422.CEL.gz
GSM131423.CEL.gz
GSM131424.CEL.gz
GSM131425.CEL.gz
GSM131426.CEL.gz
GSM131427.CEL.gz
GSM131428.CEL.gz
GSM131429.CEL.gz
GSM131430.CEL.gz
GSM131431.CEL.gz
GSM131432.CEL.gz
GSM131433.CEL.gz
GSM131434.CEL.gz
GSM131435.CEL.gz
GSM131436.CEL.gz
GSM131437.CEL.gz
GSM131438.CEL.gz
GSM131439.CEL.gz
GSM131440.CEL.gz
GSM131441.CEL.gz
GSM131442.CEL.gz
GSM131443.CEL.gz
GSM131444.CEL.gz
GSM131445.CEL.gz
GSM131446.CEL.gz
GSM131447.CEL.gz
GSM131448.CEL.gz
GSM131449.CEL.gz
GSM131450.CEL.gz
GSM131451.CEL.gz
GSM131452.CEL.gz
GSM131453.CEL.gz
GSM131454.CEL.gz
GSM131455.CEL.gz
GSM131456.CEL.gz
GSM131457.CEL.gz
GSM131458.CEL.gz
GSM131459.CEL.gz
GSM131460.CEL.gz
GSM131461.CEL.gz
GSM131462.CEL.gz
GSM131463.CEL.gz
GSM131464.CEL.gz
GSM131465.CEL.gz
GSM131466.CEL.gz
GSM131467.CEL.gz
GSM131468.CEL.gz
GSM131469.CEL.gz
GSM131470.CEL.gz
GSM131483.CEL
GSM131484.CEL
GSM131485.CEL
GSM131486.CEL
GSM131487.CEL
GSM131488.CEL
GSM131489.CEL
GSM131490.CEL
GSM131491.CEL
GSM131492.CEL
GSM131493.CEL
GSM131494.CEL
GSM131495.CEL
GSM131496.CEL
GSM131497.CEL
GSM131498.CEL
GSM131499.CEL
GSM131500.CEL
GSM131501.CEL
GSM131502.CEL
GSM131503.CEL
GSM131504.CEL
GSM131505.CEL
GSM131506.CEL
GSM131507.CEL
GSM131508.CEL
GSM131509.CEL
GSM131510.CEL
GSM131511.CEL
GSM131512.CEL
GSM131513.CEL
GSM131514.CEL
GSM131515.CEL
GSM131516.CEL
GSM131517.CEL
GSM131518.CEL
GSM131519.CEL
GSM131520.CEL
GSM131521.CEL
GSM131522.CEL
GSM131523.CEL
GSM131524.CEL
GSM131525.CEL
GSM131526.CEL
GSM131527.CEL
GSM131528.CEL
GSM131529.CEL
GSM131530.CEL
GSM131531.CEL
GSM131532.CEL
GSM131533.CEL
GSM131534.CEL
GSM131535.CEL
GSM131536.CEL
GSM131540.CEL
GSM131541.CEL
GSM131542.CEL
GSM131543.CEL
GSM131544.CEL
GSM131545.CEL
GSM131546.CEL
GSM131547.CEL
GSM131548.CEL
GSM131549.CEL
GSM131550.CEL
GSM131551.CEL
GSM131552.CEL
GSM131553.CEL
GSM131554.CEL
GSM131555.CEL
GSM131556.CEL
GSM131557.CEL
GSM131558.CEL
GSM131559.CEL
GSM131560.CEL
GSM131561.CEL
GSM131562.CEL
GSM131563.CEL
GSM131564.CEL
GSM131565.CEL
GSM131566.CEL
GSM131567.CEL
GSM131568.CEL
GSM131569.CEL
GSM131570.CEL
GSM131571.CEL
GSM131572.CEL
GSM131573.CEL
GSM131574.CEL
GSM131575.CEL
GSM131576.CEL
GSM131577.CEL
GSM131578.CEL
GSM131579.CEL
GSM131580.CEL
GSM131581.CEL
GSM131585.CEL
GSM131586.CEL
GSM131587.CEL
GSM131588.CEL
GSM131589.CEL
GSM131590.CEL
GSM131591.CEL
GSM131592.CEL
GSM131593.CEL
GSM131594.CEL
GSM131595.CEL
GSM131596.CEL
GSM131600.CEL
GSM131601.CEL
GSM131602.CEL
GSM131603.CEL
GSM131604.CEL
GSM131605.CEL
GSM131606.CEL
GSM131607.CEL
GSM131608.CEL
GSM131609.CEL
GSM131610.CEL
GSM131611.CEL
GSM131612.CEL
GSM131613.CEL
GSM131614.CEL
GSM131639.CEL
GSM131640.CEL
GSM131641.CEL
GSM131643.CEL
GSM131644.CEL
GSM131645.CEL
GSM131646.CEL
GSM131647.CEL
GSM131648.CEL
GSM131649.CEL
GSM131650.CEL
GSM131651.CEL
GSM131652.CEL
GSM131653.CEL
GSM131654.CEL
GSM131655.CEL
GSM131656.CEL
GSM131657.CEL
GSM131658.CEL
GSM131659.CEL
GSM131660.CEL
GSM131661.CEL
GSM131662.CEL
GSM131663.CEL
GSM131664.CEL
GSM131665.CEL
GSM131666.CEL
GSM131667.CEL
GSM131668.CEL
GSM131669.CEL
GSM131670.CEL
GSM131671.CEL
GSM131672.CEL
GSM131673.CEL
GSM131674.CEL
GSM131675.CEL
GSM131676.CEL
GSM131677.CEL
GSM131678.CEL
GSM131679.CEL
GSM131680.CEL
GSM131681.CEL
GSM131682.CEL
GSM131683.CEL
GSM131684.CEL
GSM131685.CEL
GSM131686.CEL
GSM131687.CEL
GSM131688.CEL
GSM131689.CEL
GSM131690.CEL
GSM131691.CEL
GSM131692.CEL
GSM131693.CEL
GSM131694.CEL
GSM131695.CEL
GSM131696.CEL
GSM131697.CEL
GSM131698.CEL
GSM131699.CEL
GSM131700.CEL
GSM131701.CEL
GSM131702.CEL
GSM131703.CEL
GSM131704.CEL
GSM131705.CEL
GSM131706.CEL
GSM131707.CEL
GSM131708.CEL
GSM131749.CEL.gz
GSM131750.CEL.gz
GSM131751.CEL.gz
GSM131752.CEL.gz
GSM131753.CEL.gz
GSM131754.CEL.gz
GSM131755.CEL.gz
GSM131756.CEL.gz
GSM131757.CEL.gz
GSM131758.CEL.gz
GSM131759.CEL.gz
GSM131760.CEL.gz
GSM131761.CEL.gz
GSM131762.CEL.gz
GSM131763.CEL.gz
GSM131764.CEL.gz
GSM131765.CEL.gz
GSM131766.CEL.gz
GSM131767.CEL.gz
GSM131768.CEL.gz
GSM131769.CEL.gz
GSM131770.CEL.gz
GSM131771.CEL.gz
GSM131772.CEL.gz
GSM131773.CEL.gz
GSM131774.CEL.gz
GSM131775.CEL.gz
GSM131776.CEL.gz
GSM131777.CEL.gz
GSM131778.CEL.gz
GSM131779.CEL.gz
GSM131780.CEL.gz
GSM131781.CEL.gz
GSM131782.CEL.gz
GSM131783.CEL.gz
GSM131784.CEL.gz
GSM131785.CEL.gz
GSM131786.CEL.gz
GSM131787.CEL.gz
GSM131788.CEL.gz
GSM131789.CEL.gz
GSM131790.CEL.gz
GSM131791.CEL.gz
GSM131792.CEL.gz
GSM131793.CEL.gz
GSM131794.CEL.gz
GSM131795.CEL.gz
GSM131796.CEL.gz
GSM131797.CEL.gz
GSM131798.CEL.gz
GSM131799.CEL.gz
GSM131800.CEL.gz
GSM131801.CEL.gz
GSM131802.CEL.gz
GSM131803.CEL.gz
GSM131804.CEL.gz
GSM131805.CEL.gz
GSM131806.CEL.gz
GSM131807.CEL.gz
GSM131808.CEL.gz
GSM131809.CEL.gz
GSM131810.CEL.gz
GSM131811.CEL.gz
GSM131812.CEL.gz
GSM131813.CEL.gz
GSM131814.CEL.gz
GSM131815.CEL.gz
GSM131816.CEL.gz
GSM131817.CEL.gz
GSM131818.CEL.gz
GSM131819.CEL.gz
GSM131820.CEL.gz
GSM131821.CEL.gz
GSM131822.CEL.gz
GSM131823.CEL.gz
GSM131824.CEL.gz
GSM131825.CEL.gz
GSM131826.CEL.gz
GSM131827.CEL.gz
GSM131828.CEL.gz
GSM131829.CEL.gz
GSM131830.CEL.gz
GSM131831.CEL.gz
GSM131832.CEL.gz
GSM131833.CEL.gz
GSM131834.CEL.gz
GSM131835.CEL.gz
GSM131836.CEL.gz
GSM131844.CEL.gz
GSM131845.CEL.gz
GSM131846.CEL.gz
GSM131847.CEL.gz
GSM131848.CEL.gz
GSM131849.CEL.gz
GSM133025.CEL.gz
GSM133026.CEL.gz
GSM133027.CEL.gz
GSM133028.CEL.gz
GSM133029.CEL.gz
GSM133030.CEL.gz
GSM133031.CEL.gz
GSM133032.CEL.gz
GSM133033.CEL.gz
GSM133034.CEL.gz
GSM133035.CEL.gz
GSM133036.CEL.gz
GSM133037.CEL.gz
GSM133038.CEL.gz
GSM133039.CEL.gz
GSM133040.CEL.gz
GSM133041.CEL.gz
GSM133042.CEL.gz
GSM133043.CEL.gz
GSM133044.CEL.gz
GSM133045.CEL.gz
GSM133046.CEL.gz
GSM133047.CEL.gz
GSM133048.CEL.gz
GSM133049.CEL.gz
GSM133050.CEL.gz
GSM133051.CEL.gz
GSM133052.CEL.gz
GSM133053.CEL.gz
GSM133054.CEL.gz
GSM133055.CEL.gz
GSM133056.CEL.gz
GSM133057.CEL.gz
GSM133058.CEL.gz
GSM133059.CEL.gz
GSM133060.CEL.gz
GSM133061.CEL.gz
GSM133062.CEL.gz
GSM133063.CEL.gz
GSM133064.CEL.gz
GSM133065.CEL.gz
GSM133066.CEL.gz
GSM133067.CEL.gz
GSM133068.CEL.gz
GSM133069.CEL.gz
GSM133070.CEL.gz
GSM133071.CEL.gz
GSM133072.CEL.gz
GSM133073.CEL.gz
GSM133074.CEL.gz
GSM133075.CEL.gz
GSM133076.CEL.gz
GSM133077.CEL.gz
GSM133078.CEL.gz
GSM133079.CEL.gz
GSM133080.CEL.gz
GSM133081.CEL.gz
GSM133082.CEL.gz
GSM133083.CEL.gz
GSM133084.CEL.gz
GSM133085.CEL.gz
GSM133086.CEL.gz
GSM133087.CEL.gz
GSM133088.CEL.gz
GSM133089.CEL.gz
GSM133090.CEL.gz
GSM133091.CEL.gz
GSM133092.CEL.gz
GSM133093.CEL.gz
GSM133094.CEL.gz
GSM133095.CEL.gz
GSM133096.CEL.gz
GSM133097.CEL.gz
GSM133098.CEL.gz
GSM133099.CEL.gz
GSM133100.CEL.gz
GSM133101.CEL.gz
GSM133102.CEL.gz
GSM133103.CEL.gz
GSM133104.CEL.gz
GSM133105.CEL.gz
GSM133106.CEL.gz
GSM133107.CEL.gz
GSM133108.CEL.gz
GSM133109.CEL.gz
GSM133110.CEL.gz
GSM133111.CEL.gz
GSM133112.CEL.gz
GSM133113.CEL.gz
GSM133114.CEL.gz
GSM133115.CEL.gz
GSM133116.CEL.gz
GSM133117.CEL.gz
GSM133118.CEL.gz
GSM133119.CEL.gz
GSM133120.CEL.gz
GSM133121.CEL.gz
GSM133122.CEL.gz
GSM133123.CEL.gz
GSM133124.CEL.gz
GSM133125.CEL.gz
GSM133126.CEL.gz
GSM133127.CEL.gz
GSM133128.CEL.gz
GSM133129.CEL.gz
GSM133130.CEL.gz
GSM133131.CEL.gz
GSM133132.CEL.gz
GSM133133.CEL.gz
GSM133134.CEL.gz
GSM133135.CEL.gz
GSM133136.CEL.gz
GSM133137.CEL.gz
GSM133138.CEL.gz
GSM133139.CEL.gz
GSM133140.CEL.gz
GSM133141.CEL.gz
GSM133142.CEL.gz
GSM133303.CEL.gz
GSM133304.CEL.gz
GSM133305.CEL.gz
GSM133306.CEL.gz
GSM133307.CEL.gz
GSM133308.CEL.gz
GSM133309.CEL.gz
GSM133310.CEL.gz
GSM133311.CEL.gz
GSM133312.CEL.gz
GSM133313.CEL.gz
GSM133314.CEL.gz
GSM133315.CEL.gz
GSM133316.CEL.gz
GSM133317.CEL.gz
GSM133318.CEL.gz
GSM133319.CEL.gz
GSM133320.CEL.gz
GSM133321.CEL.gz
GSM133322.CEL.gz
GSM133403.CEL.gz
GSM133404.CEL.gz
GSM133405.CEL.gz
GSM133406.CEL.gz
GSM133407.CEL.gz
GSM133408.CEL.gz
GSM133409.CEL.gz
GSM133410.CEL.gz
GSM133411.CEL.gz
GSM133412.CEL.gz
GSM133705.CEL.gz
GSM133707.CEL.gz
GSM133708.CEL.gz
GSM133719.CEL.gz
GSM133720.CEL.gz
GSM133721.CEL.gz
GSM133722.CEL.gz
GSM133723.CEL.gz
GSM133724.CEL.gz
GSM133725.CEL.gz
GSM133726.CEL.gz
GSM133727.CEL.gz
GSM133728.CEL.gz
GSM133733.CEL.gz
GSM133734.CEL.gz
GSM133735.CEL.gz
GSM133736.CEL.gz
GSM133737.CEL.gz
GSM133738.CEL.gz
GSM133747.CEL.gz
GSM133748.CEL.gz
GSM133749.CEL.gz
GSM133750.CEL.gz
GSM133751.CEL.gz
GSM133752.CEL.gz
GSM133753.CEL.gz
GSM133754.CEL.gz
GSM133755.CEL.gz
GSM133756.CEL.gz
GSM133757.CEL.gz
GSM133758.CEL.gz
GSM133759.CEL.gz
GSM133760.CEL.gz
GSM133761.CEL.gz
GSM133762.CEL.gz
GSM133763.CEL.gz
GSM133764.CEL.gz
GSM133765.CEL.gz
GSM133766.CEL.gz
GSM133767.CEL.gz
GSM133768.CEL.gz
GSM133769.CEL.gz
GSM133770.CEL.gz
GSM133771.CEL.gz
GSM133772.CEL.gz
GSM133773.CEL.gz
GSM133774.CEL.gz
GSM133775.CEL.gz
GSM133776.CEL.gz
GSM133777.CEL.gz
GSM133778.CEL.gz
GSM133779.CEL.gz
GSM133780.CEL.gz
GSM133781.CEL.gz
GSM133808.CEL.gz
GSM133809.CEL.gz
GSM133810.CEL.gz
GSM133811.CEL.gz
GSM133812.CEL.gz
GSM133813.CEL.gz
GSM133814.CEL.gz
GSM133815.CEL.gz
GSM133816.CEL.gz
GSM133817.CEL.gz
GSM133818.CEL.gz
GSM133819.CEL.gz
GSM133820.CEL.gz
GSM133821.CEL.gz
GSM133822.CEL.gz
GSM133823.CEL.gz
GSM133824.CEL.gz
GSM133825.CEL.gz
GSM133826.CEL.gz
GSM133827.CEL.gz
GSM133828.CEL.gz
GSM133829.CEL.gz
GSM133830.CEL.gz
GSM133831.CEL.gz
GSM133832.CEL.gz
GSM133833.CEL.gz
GSM133866.CEL.gz
GSM133867.CEL.gz
GSM133868.CEL.gz
GSM133869.CEL.gz
GSM133896.CEL.gz
GSM133897.CEL.gz
GSM133898.CEL.gz
GSM133899.CEL.gz
GSM133900.CEL.gz
GSM133901.CEL.gz
GSM133902.CEL.gz
GSM133903.CEL.gz
GSM133904.CEL.gz
GSM133905.CEL.gz
GSM133906.CEL.gz
GSM133907.CEL.gz
GSM133909.CEL.gz
GSM133910.CEL.gz
GSM133911.CEL.gz
GSM133912.CEL.gz
GSM133913.CEL.gz
GSM133914.CEL.gz
GSM133915.CEL.gz
GSM133916.CEL.gz
GSM133918.CEL.gz
GSM133919.CEL.gz
GSM133920.CEL.gz
GSM133921.CEL.gz
GSM133922.CEL.gz
GSM133923.CEL.gz
GSM133924.CEL.gz
GSM133925.CEL.gz
GSM133926.CEL.gz
GSM133927.CEL.gz
GSM133928.CEL.gz
GSM133929.CEL.gz
GSM133930.CEL.gz
GSM133931.CEL.gz
GSM133932.CEL.gz
GSM133933.CEL.gz
GSM133934.CEL.gz
GSM133935.CEL.gz
GSM133936.CEL.gz
GSM133937.CEL.gz
GSM133938.CEL.gz
GSM133939.CEL.gz
GSM133940.CEL.gz
GSM133942.CEL.gz
GSM133943.CEL.gz
GSM133944.CEL.gz
GSM133958.CEL.gz
GSM133959.CEL.gz
GSM133960.CEL.gz
GSM133961.CEL.gz
GSM133962.CEL.gz
GSM133963.CEL.gz
GSM133964.CEL.gz
GSM133965.CEL.gz
GSM133966.CEL.gz
GSM133967.CEL.gz
GSM133968.CEL.gz
GSM133969.CEL.gz
GSM133970.CEL.gz
GSM133971.CEL.gz
GSM133973.CEL.gz
GSM133974.CEL.gz
GSM133975.CEL.gz
GSM133976.CEL.gz
GSM133977.CEL.gz
GSM133978.CEL.gz
GSM133979.CEL.gz
GSM133980.CEL.gz
GSM133981.CEL.gz
GSM133983.CEL.gz
GSM133984.CEL.gz
GSM133985.CEL.gz
GSM133986.CEL.gz
GSM133987.CEL.gz
GSM133988.CEL.gz
GSM133989.CEL.gz
GSM133991.CEL.gz
GSM133992.CEL.gz
GSM133993.CEL.gz
GSM134299.CEL.gz
GSM134300.CEL.gz
GSM134301.CEL.gz
GSM134302.CEL.gz
GSM134303.CEL.gz
GSM134304.CEL.gz
GSM134305.CEL.gz
GSM134306.CEL.gz
GSM134307.CEL.gz
GSM134308.CEL.gz
GSM134309.CEL.gz
GSM134310.CEL.gz
GSM134311.CEL.gz
GSM134312.CEL.gz
GSM134313.CEL.gz
GSM134314.CEL.gz
GSM134315.CEL.gz
GSM134316.CEL.gz
GSM139880.CEL.gz
GSM139884.CEL.gz
GSM139885.CEL.gz
GSM139886.CEL.gz
GSM139887.CEL.gz
GSM139894.CEL.gz
GSM139895.CEL.gz
GSM139897.CEL.gz
GSM139898.CEL.gz
GSM139899.CEL.gz
GSM139900.CEL.gz
GSM139902.CEL.gz
GSM142597.CEL.gz
GSM142598.CEL.gz
GSM142599.CEL.gz
GSM142600.CEL.gz
GSM142601.CEL.gz
GSM142602.CEL.gz
GSM142603.CEL.gz
GSM142604.CEL.gz
GSM142623.CEL.gz
GSM142624.CEL.gz
GSM142625.CEL.gz
GSM142626.CEL.gz
GSM142627.CEL.gz
GSM142628.CEL.gz
GSM142629.CEL.gz
GSM142630.CEL.gz
GSM142631.CEL.gz
GSM142632.CEL.gz
GSM142633.CEL.gz
GSM142634.CEL.gz
GSM142635.CEL.gz
GSM142636.CEL.gz
GSM142637.CEL.gz
GSM142638.CEL.gz
GSM142639.CEL.gz
GSM142640.CEL.gz
GSM142641.CEL.gz
GSM142642.CEL.gz
GSM142643.CEL.gz
GSM142644.CEL.gz
GSM142645.CEL.gz
GSM142646.CEL.gz
GSM142647.CEL.gz
GSM142648.CEL.gz
GSM142649.CEL.gz
GSM142650.CEL.gz
GSM142651.CEL.gz
GSM142652.CEL.gz
GSM142653.CEL.gz
GSM142654.CEL.gz
GSM142655.CEL.gz
GSM142703.CEL.gz
GSM142704.CEL.gz
GSM142705.CEL.gz
GSM142706.CEL.gz
GSM142707.CEL.gz
GSM142708.CEL.gz
GSM142709.CEL.gz
GSM142710.CEL.gz
GSM142711.CEL.gz
GSM142712.CEL.gz
GSM142713.CEL.gz
GSM142714.CEL.gz
GSM142715.CEL.gz
GSM142716.CEL.gz
GSM142717.CEL.gz
GSM142718.CEL.gz
GSM142719.CEL.gz
GSM142720.CEL.gz
GSM142721.CEL.gz
GSM142723.CEL.gz
GSM142724.CEL.gz
GSM142725.CEL.gz
GSM142726.CEL.gz
GSM142727.CEL.gz
GSM142728.CEL.gz
GSM142729.CEL.gz
GSM142730.CEL.gz
GSM142731.CEL.gz
GSM142732.CEL.gz
GSM142733.CEL.gz
GSM142734.CEL.gz
GSM142735.CEL.gz
GSM142736.CEL.gz
GSM142737.CEL.gz
GSM142738.CEL.gz
GSM142739.CEL.gz
GSM142750.CEL.gz
GSM142751.CEL.gz
GSM142752.CEL.gz
GSM142753.CEL.gz
GSM142754.CEL.gz
GSM142755.CEL.gz
GSM142788.CEL.gz
GSM142789.CEL.gz
GSM142790.CEL.gz
GSM142792.CEL.gz
GSM142793.CEL.gz
GSM142798.CEL.gz
GSM142799.CEL.gz
GSM142800.CEL.gz
GSM142801.CEL.gz
GSM142802.CEL.gz
GSM142803.CEL.gz
GSM142804.CEL.gz
GSM142805.CEL.gz
GSM142806.CEL.gz
GSM142807.CEL.gz
GSM142808.CEL.gz
GSM142809.CEL.gz
GSM142810.CEL.gz
GSM142811.CEL.gz
GSM142812.CEL.gz
GSM142813.CEL.gz
GSM142814.CEL.gz
GSM142815.CEL.gz
GSM142816.CEL.gz
GSM142817.CEL.gz
GSM142818.CEL.gz
GSM142819.CEL.gz
GSM142820.CEL.gz
GSM142821.CEL.gz
GSM142822.CEL.gz
GSM142823.CEL.gz
GSM142824.CEL.gz
GSM142825.CEL.gz
GSM142826.CEL.gz
GSM142827.CEL.gz
GSM142828.CEL.gz
GSM142829.CEL.gz
GSM142830.CEL.gz
GSM142831.CEL.gz
GSM142832.CEL.gz
GSM142833.CEL.gz
GSM142834.CEL.gz
GSM142835.CEL.gz
GSM142836.CEL.gz
GSM142837.CEL.gz
GSM142838.CEL.gz
GSM142839.CEL.gz
GSM142840.CEL.gz
GSM142841.CEL.gz
GSM142842.CEL.gz
GSM142843.CEL.gz
GSM142844.CEL.gz
GSM142845.CEL.gz
GSM142846.CEL.gz
GSM142847.CEL.gz
GSM142848.CEL.gz
GSM142849.CEL.gz
GSM142850.CEL.gz
GSM142851.CEL.gz
GSM142852.CEL.gz
GSM142853.CEL.gz
GSM142854.CEL.gz
GSM142855.CEL.gz
GSM142856.CEL.gz
GSM142857.CEL.gz
GSM142858.CEL.gz
GSM142859.CEL.gz
GSM142860.CEL.gz
GSM142861.CEL.gz
GSM142862.CEL.gz
GSM142863.CEL.gz
GSM142864.CEL.gz
GSM142865.CEL.gz
GSM142866.CEL.gz
GSM142867.CEL.gz
GSM142868.CEL.gz
GSM142869.CEL.gz
GSM142870.CEL.gz
GSM142871.CEL.gz
GSM142872.CEL.gz
GSM142873.CEL.gz
GSM142874.CEL.gz
GSM142875.CEL.gz
GSM142876.CEL.gz
GSM142877.CEL.gz
GSM142878.CEL.gz
GSM142879.CEL.gz
GSM142880.CEL.gz
GSM142881.CEL.gz
GSM142886.CEL.gz
GSM142887.CEL.gz
GSM142888.CEL.gz
GSM142889.CEL.gz
GSM142890.CEL.gz
GSM142891.CEL.gz
GSM142892.CEL.gz
GSM142893.CEL.gz
GSM142894.CEL.gz
GSM142895.CEL.gz
GSM142896.CEL.gz
GSM142897.CEL.gz
GSM142902.CEL.gz
GSM142903.CEL.gz
GSM142904.CEL.gz
GSM142905.CEL.gz
GSM142906.CEL.gz
GSM142907.CEL.gz
GSM149814.CEL.gz
GSM149815.CEL.gz
GSM149816.CEL.gz
GSM149817.CEL.gz
GSM151694.CEL.gz
GSM151695.CEL.gz
GSM151696.CEL.gz
GSM151697.CEL.gz
GSM151698.CEL.gz
GSM151699.CEL.gz
GSM151700.CEL.gz
GSM151701.CEL.gz
GSM151702.CEL.gz
GSM151703.CEL.gz
GSM151704.CEL.gz
GSM151705.CEL.gz
GSM152135.CEL.gz
GSM152137.CEL.gz
GSM152139.CEL.gz
GSM152141.CEL.gz
GSM152143.CEL.gz
GSM152145.CEL.gz
GSM154503.CEL.gz
GSM154504.CEL.gz
GSM154505.CEL.gz
GSM154506.CEL.gz
GSM154507.CEL.gz
GSM154508.CEL.gz
GSM157299.CEL.gz
GSM157300.CEL.gz
GSM157301.CEL.gz
GSM157303.CEL.gz
GSM157304.CEL.gz
GSM157311.CEL.gz
GSM157312.CEL.gz
GSM157314.CEL.gz
GSM157315.CEL.gz
GSM157316.CEL.gz
GSM157317.CEL.gz
GSM157318.CEL.gz
GSM157319.CEL.gz
GSM157321.CEL.gz
GSM157322.CEL.gz
GSM157323.CEL.gz
GSM157324.CEL.gz
GSM157325.CEL.gz
GSM157326.CEL.gz
GSM157327.CEL.gz
GSM157328.CEL.gz
GSM157373.CEL.gz
GSM157374.CEL.gz
GSM157375.CEL.gz
GSM157376.CEL.gz
GSM157377.CEL.gz
GSM157378.CEL.gz
GSM157379.CEL.gz
GSM157380.CEL.gz
GSM157381.CEL.gz
GSM157382.CEL.gz
GSM157383.CEL.gz
GSM157384.CEL.gz
GSM157385.CEL.gz
GSM157386.CEL.gz
GSM157387.CEL.gz
GSM157388.CEL.gz
GSM157389.CEL.gz
GSM157390.CEL.gz
GSM157391.CEL.gz
GSM157392.CEL.gz
GSM157393.CEL.gz
GSM170896.CEL.gz
GSM170897.CEL.gz
GSM170899.CEL.gz
GSM170911.CEL.gz
GSM170923.CEL.gz
GSM170930.CEL.gz
GSM170931.CEL.gz
GSM170940.CEL.gz
GSM173442.CEL.gz
GSM173443.CEL.gz
GSM173444.CEL.gz
GSM173445.CEL.gz
GSM173446.CEL.gz
GSM173447.CEL.gz
GSM173448.CEL.gz
GSM173449.CEL.gz
GSM173450.CEL.gz
GSM173451.CEL.gz
GSM173621.CEL.gz
GSM173623.CEL.gz
GSM173624.CEL.gz
GSM173626.CEL.gz
GSM173628.CEL.gz
GSM173629.CEL.gz
GSM173648.CEL.gz
GSM173649.CEL.gz
GSM173651.CEL.gz
GSM176876.CEL.gz
GSM176878.CEL.gz
GSM176879.CEL.gz
GSM176880.CEL.gz
GSM179958.CEL.gz
GSM179959.CEL.gz
GSM179960.CEL.gz
GSM179961.CEL.gz
GSM179963.CEL.gz
GSM179967.CEL.gz
GSM179969.CEL.gz
GSM179970.CEL.gz
GSM179971.CEL.gz
GSM179972.CEL.gz
GSM179973.CEL.gz
GSM179974.CEL.gz
GSM179975.CEL.gz
GSM179976.CEL.gz
GSM179977.CEL.gz
GSM179978.CEL.gz
GSM184476.CEL.gz
GSM184477.CEL.gz
GSM184478.CEL.gz
GSM184479.CEL.gz
GSM184480.CEL.gz
GSM184481.CEL.gz
GSM184482.CEL.gz
GSM184483.CEL.gz
GSM184484.CEL.gz
GSM184485.CEL.gz
GSM184486.CEL.gz
GSM184487.CEL.gz
GSM184488.CEL.gz
GSM184489.CEL.gz
GSM184490.CEL.gz
GSM184491.CEL.gz
GSM184492.CEL.gz
GSM184493.CEL.gz
GSM184494.CEL.gz
GSM184495.CEL.gz
GSM184496.CEL.gz
GSM184497.CEL.gz
GSM184498.CEL.gz
GSM184499.CEL.gz
GSM184500.CEL.gz
GSM184501.CEL.gz
GSM184502.CEL.gz
GSM184503.CEL.gz
GSM184504.CEL.gz
GSM184505.CEL.gz
GSM184506.CEL.gz
GSM184507.CEL.gz
GSM184508.CEL.gz
GSM184509.CEL.gz
GSM184510.CEL.gz
GSM184511.CEL.gz
GSM184516.CEL.gz
GSM184517.CEL.gz
GSM184518.CEL.gz
GSM184519.CEL.gz
GSM184520.CEL.gz
GSM184521.CEL.gz
GSM184522.CEL.gz
GSM184523.CEL.gz
GSM184524.CEL.gz
GSM184525.CEL.gz
GSM184526.CEL.gz
GSM184527.CEL.gz
GSM184528.CEL.gz
GSM184529.CEL.gz
GSM184530.CEL.gz
GSM184531.CEL.gz
GSM184532.CEL.gz
GSM184533.CEL.gz
GSM184534.CEL.gz
GSM184535.CEL.gz
GSM184536.CEL.gz
GSM184537.CEL.gz
GSM184538.CEL.gz
GSM184539.CEL.gz
GSM184543.CEL.gz
GSM184544.CEL.gz
GSM184545.CEL.gz
GSM184551.CEL.gz
GSM184552.CEL.gz
GSM184553.CEL.gz
GSM184555.CEL.gz
GSM184556.CEL.gz
GSM184557.CEL.gz
GSM184559.CEL.gz
GSM184560.CEL.gz
GSM184561.CEL.gz
GSM184632.CEL.gz
GSM184633.CEL.gz
GSM184634.CEL.gz
GSM184635.CEL.gz
GSM184831.CEL.gz
GSM184832.CEL.gz
GSM184833.CEL.gz
GSM184834.CEL.gz
GSM184835.CEL.gz
GSM184836.CEL.gz
GSM184837.CEL.gz
GSM184838.CEL.gz
GSM184839.CEL.gz
GSM184840.CEL.gz
GSM184841.CEL.gz
GSM184842.CEL.gz
GSM184843.CEL.gz
GSM184844.CEL.gz
GSM184845.CEL.gz
GSM184846.CEL.gz
GSM184889.CEL.gz
GSM184890.CEL.gz
GSM184891.CEL.gz
GSM184892.CEL.gz
GSM184893.CEL.gz
GSM184894.CEL.gz
GSM184895.CEL.gz
GSM184896.CEL.gz
GSM184897.CEL.gz
GSM184898.CEL.gz
GSM184899.CEL.gz
GSM184900.CEL.gz
GSM184901.CEL.gz
GSM184902.CEL.gz
GSM184903.CEL.gz
GSM184904.CEL.gz
GSM184905.CEL.gz
GSM184906.CEL.gz
GSM184907.CEL.gz
GSM184908.CEL.gz
GSM184909.CEL.gz
GSM184910.CEL.gz
GSM184911.CEL.gz
GSM184912.CEL.gz
GSM184913.CEL.gz
GSM184914.CEL.gz
GSM184915.CEL.gz
GSM184916.CEL.gz
GSM184917.CEL.gz
GSM184918.CEL.gz
GSM184919.CEL.gz
GSM184920.CEL.gz
GSM184921.CEL.gz
GSM184922.CEL.gz
GSM184923.CEL.gz
GSM184924.CEL.gz
GSM184925.CEL.gz
GSM184926.CEL.gz
GSM184927.CEL.gz
GSM184928.CEL.gz
GSM184929.CEL.gz
GSM184930.CEL.gz
GSM184931.CEL.gz
GSM184932.CEL.gz
GSM184933.CEL.gz
GSM184934.CEL.gz
GSM184935.CEL.gz
GSM184936.CEL.gz
GSM187239.CEL.gz
GSM187240.CEL.gz
GSM187241.CEL.gz
GSM187242.CEL.gz
GSM187243.CEL.gz
GSM187244.CEL.gz
GSM187248.CEL.gz
GSM187249.CEL.gz
GSM187250.CEL.gz
GSM187253.CEL.gz
GSM187254.CEL.gz
GSM187255.CEL.gz
GSM189096.cel.gz
GSM189097.cel.gz
GSM189099.cel.gz
GSM189100.cel.gz
GSM189101.cel.gz
GSM189102.cel.gz
GSM189103.cel.gz
GSM189104.cel.gz
GSM189105.cel.gz
GSM189106.cel.gz
GSM189107.cel.gz
GSM189108.cel.gz
GSM189109.cel.gz
GSM189110.cel.gz
GSM189111.cel.gz
GSM189112.cel.gz
GSM189114.cel.gz
GSM189116.CEL.gz
GSM189117.CEL.gz
GSM189118.CEL.gz
GSM189119.cel.gz
GSM189120.cel.gz
GSM189121.cel.gz
GSM189122.cel.gz
GSM189123.cel.gz
GSM189124.cel.gz
GSM189163.CEL.gz
GSM189164.CEL.gz
GSM189165.CEL.gz
GSM189170.CEL.gz
GSM189171.CEL.gz
GSM189172.CEL.gz
GSM189173.CEL.gz
GSM189174.CEL.gz
GSM189175.CEL.gz
GSM189176.CEL.gz
GSM189177.CEL.gz
GSM189178.CEL.gz
GSM205156.CEL.gz
GSM205159.CEL.gz
GSM205160.CEL.gz
GSM205185.CEL.gz
GSM205364.CEL.gz
GSM205426.CEL.gz
GSM205428.CEL.gz
GSM205430.CEL.gz
GSM205432.CEL.gz
GSM205435.CEL.gz
GSM216888.CEL.gz
GSM216893.CEL.gz
GSM216895.CEL.gz
GSM216896.CEL.gz
GSM216899.CEL.gz
GSM216901.CEL.gz
GSM216904.CEL.gz
GSM216906.CEL.gz
GSM216934.CEL.gz
GSM216938.CEL.gz
GSM216943.CEL.gz
GSM216945.CEL.gz
GSM216947.CEL.gz
GSM216949.CEL.gz
GSM216951.CEL.gz
GSM216953.CEL.gz
GSM216958.CEL.gz
GSM216960.CEL.gz
GSM216962.CEL.gz
GSM216964.CEL.gz
GSM216966.CEL.gz
GSM216969.CEL.gz
GSM216973.CEL.gz
GSM216981.CEL.gz
GSM218283.CEL.gz
GSM218284.CEL.gz
GSM218285.CEL.gz
GSM218286.CEL.gz
GSM218287.CEL.gz
GSM218288.CEL.gz
GSM218289.CEL.gz
GSM218290.CEL.gz
GSM218291.CEL.gz
GSM218292.CEL.gz
GSM218293.CEL.gz
GSM218294.CEL.gz
GSM218295.CEL.gz
GSM218296.CEL.gz
GSM218297.CEL.gz
GSM218298.CEL.gz
GSM218585.CEL.gz
GSM218586.CEL.gz
GSM218587.CEL.gz
GSM218588.CEL.gz
GSM218589.CEL.gz
GSM218590.CEL.gz
GSM218591.CEL.gz
GSM218592.CEL.gz
GSM218593.CEL.gz
GSM218594.CEL.gz
GSM218595.CEL.gz
GSM218596.CEL.gz
GSM226522_S17_1.CEL.gz
GSM226522_S17_2.CEL.gz
GSM226523_S32_1.CEL.gz
GSM226523_S32_2.CEL.gz
GSM226523_S32_3.CEL.gz
GSM226524_COBL9_1.CEL.gz
GSM226524_COBL9_2.CEL.gz
GSM226525_JO121_1.CEL.gz
GSM226525_JO121_2.CEL.gz
GSM226525_JO121_3.CEL.gz
GSM226526_S4_1.CEL.gz
GSM226526_S4_2.CEL.gz
GSM226526_S4_3.CEL.gz
GSM226527_SUC2_1.CEL.gz
GSM226527_SUC2_2.CEL.gz
GSM226527_SUC2_3.CEL.gz
GSM226528_J2501_1.CEL.gz
GSM226528_J2501_2.CEL.gz
GSM226528_J2501_3.CEL.gz
GSM226529_RM1000_1.CEL.gz
GSM226529_RM1000_2.CEL.gz
GSM226531.CEL.gz
GSM226532.CEL.gz
GSM226533.CEL.gz
GSM226534.CEL.gz
GSM226535.CEL.gz
GSM226536.CEL.gz
GSM226537.CEL.gz
GSM226538.CEL.gz
GSM226539.CEL.gz
GSM226540.CEL.gz
GSM226541.CEL.gz
GSM226542.CEL.gz
GSM226543.CEL.gz
GSM226544.CEL.gz
GSM226545.CEL.gz
GSM226546.CEL.gz
GSM226547.CEL.gz
GSM226548.CEL.gz
GSM226549.CEL.gz
GSM226550.CEL.gz
GSM226551.CEL.gz
GSM226552.CEL.gz
GSM226553.CEL.gz
GSM226554.CEL.gz
GSM231193.CEL.gz
GSM231194.CEL.gz
GSM231195.CEL.gz
GSM231196.CEL.gz
GSM231197.CEL.gz
GSM231198.CEL.gz
GSM231199.CEL.gz
GSM231200.CEL.gz
GSM231201.CEL.gz
GSM231202.CEL.gz
GSM231203.CEL.gz
GSM231204.CEL.gz
GSM232881.CEL.gz
GSM232882.CEL.gz
GSM232883.CEL.gz
GSM232884.CEL.gz
GSM232885.CEL.gz
GSM232886.CEL.gz
GSM232887.CEL.gz
GSM232888.CEL.gz
GSM232889.CEL.gz
GSM232890.CEL.gz
GSM237280.CEL.gz
GSM237281.CEL.gz
GSM237282.CEL.gz
GSM237283.CEL.gz
GSM237292.CEL.gz
GSM237293.CEL.gz
GSM237294.CEL.gz
GSM237295.CEL.gz
GSM242953.CEL.gz
GSM242954.CEL.gz
GSM242955.CEL.gz
GSM242956.CEL.gz
GSM242957.CEL.gz
GSM242958.CEL.gz
GSM242959.CEL.gz
GSM242960.CEL.gz
GSM242961.CEL.gz
GSM242962.CEL.gz
GSM242963.CEL.gz
GSM242964.CEL.gz
GSM244442.CEL.gz
GSM244443.CEL.gz
GSM244444.CEL.gz
GSM244445.CEL.gz
GSM244446.CEL.gz
GSM244447.CEL.gz
GSM244449.CEL.gz
GSM244450.CEL.gz
GSM244451.CEL.gz
GSM244452.CEL.gz
GSM244453.CEL.gz
GSM244454.CEL.gz
GSM244456.CEL.gz
GSM244457.CEL.gz
GSM244458.CEL.gz
GSM244459.CEL.gz
GSM245236.CEL.gz
GSM245237.CEL.gz
GSM245238.CEL.gz
GSM245251.CEL.gz
GSM245252.CEL.gz
GSM245253.CEL.gz
GSM245254.CEL.gz
GSM245255.CEL.gz
GSM245256.CEL.gz
GSM252663.CEL.gz
GSM252664.CEL.gz
GSM252665.CEL.gz
GSM252666.CEL.gz
GSM252667.CEL.gz
GSM252668.CEL.gz
GSM252669.CEL.gz
GSM252670.CEL.gz
GSM252671.CEL.gz
GSM252672.CEL.gz
GSM252673.CEL.gz
GSM252674.CEL.gz
GSM252675.CEL.gz
GSM252676.CEL.gz
GSM252677.CEL.gz
GSM252678.CEL.gz
GSM252679.CEL.gz
GSM252680.CEL.gz
GSM252681.CEL.gz
GSM252682.CEL.gz
GSM252684.CEL.gz
GSM252685.CEL.gz
GSM252686.CEL.gz
GSM252687.CEL.gz
GSM252688.CEL.gz
GSM252689.CEL.gz
GSM252690.CEL.gz
GSM252691.CEL.gz
GSM252692.CEL.gz
GSM253154.CEL.gz
GSM253155.CEL.gz
GSM253156.CEL.gz
GSM253158.CEL.gz
GSM253159.CEL.gz
GSM253161.CEL.gz
GSM253162.CEL.gz
GSM253163.CEL.gz
GSM253164.CEL.gz
GSM253165.CEL.gz
GSM253166.CEL.gz
GSM258792.CEL.gz
GSM258793.CEL.gz
GSM258794.CEL.gz
GSM258795.CEL.gz
GSM258796.CEL.gz
GSM258797.CEL.gz
GSM260880.cel.gz
GSM260881.cel.gz
GSM260882.cel.gz
GSM260883.cel.gz
GSM260953.cel.gz
GSM260955.cel.gz
GSM260956.cel.gz
GSM260957.cel.gz
GSM260958.cel.gz
GSM265411.CEL.gz
GSM265412.CEL.gz
GSM265413.CEL.gz
GSM265414.CEL.gz
GSM265415.CEL.gz
GSM265416.CEL.gz
GSM265418.CEL.gz
GSM265419.CEL.gz
GSM265420.CEL.gz
GSM265421.CEL.gz
GSM265422.CEL.gz
GSM265423.CEL.gz
GSM265424.CEL.gz
GSM265425.CEL.gz
GSM265426.CEL.gz
GSM265427.CEL.gz
GSM265428.CEL.gz
GSM265429.CEL.gz
GSM265430.CEL.gz
GSM265431.CEL.gz
GSM265432.CEL.gz
GSM265433.CEL.gz
GSM265461.CEL.gz
GSM265462.CEL.gz
GSM265463.CEL.gz
GSM265464.CEL.gz
GSM265465.CEL.gz
GSM265466.CEL.gz
GSM265467.CEL.gz
GSM265468.CEL.gz
GSM265469.CEL.gz
GSM265470.CEL.gz
GSM265471.CEL.gz
GSM265472.CEL.gz
GSM265473.CEL.gz
GSM265474.CEL.gz
GSM265530.CEL.gz
GSM265531.CEL.gz
GSM265532.CEL.gz
GSM265533.CEL.gz
GSM265534.CEL.gz
GSM265535.CEL.gz
GSM265536.CEL.gz
GSM265537.CEL.gz
GSM265538.CEL.gz
GSM265539.CEL.gz
GSM265846.CEL.gz
GSM265847.CEL.gz
GSM265848.CEL.gz
GSM265849.CEL.gz
GSM265850.CEL.gz
GSM265851.CEL.gz
GSM265852.CEL.gz
GSM265853.CEL.gz
GSM265854.CEL.gz
GSM265855.CEL.gz
GSM265856.CEL.gz
GSM265857.CEL.gz
GSM265858.CEL.gz
GSM265859.CEL.gz
GSM265860.CEL.gz
GSM265861.CEL.gz
GSM265862.CEL.gz
GSM265863.CEL.gz
GSM265864.CEL.gz
GSM265865.CEL.gz
GSM265866.CEL.gz
GSM265867.CEL.gz
GSM265868.CEL.gz
GSM265869.CEL.gz
GSM266662.CEL.gz
GSM266663.CEL.gz
GSM266664.CEL.gz
GSM266665.CEL.gz
GSM266666.CEL.gz
GSM266667.CEL.gz
GSM266668.CEL.gz
GSM266669.CEL.gz
GSM266670.CEL.gz
GSM266671.CEL.gz
GSM266672.CEL.gz
GSM266673.CEL.gz
GSM266674.CEL.gz
GSM266675.CEL.gz
GSM266676.CEL.gz
GSM266677.CEL.gz
GSM268245.CEL.gz
GSM268246.CEL.gz
GSM268247.CEL.gz
GSM268248.CEL.gz
GSM268249.CEL.gz
GSM268250.CEL.gz
GSM268251.CEL.gz
GSM268252.CEL.gz
GSM272107.CEL.gz
GSM272108.CEL.gz
GSM272109.CEL.gz
GSM272110.CEL.gz
GSM272111.CEL.gz
GSM272112.CEL.gz
GSM272985.CEL.gz
GSM272986.CEL.gz
GSM272987.CEL.gz
GSM272988.CEL.gz
GSM272989.CEL.gz
GSM272990.CEL.gz
GSM272991.CEL.gz
GSM272992.CEL.gz
GSM289637.CEL.gz
GSM289638.CEL.gz
GSM289639.CEL.gz
GSM289640.CEL.gz
GSM289641.CEL.gz
GSM289642.CEL.gz
GSM297822.CEL.gz
GSM297823.CEL.gz
GSM297824.CEL.gz
GSM297825.CEL.gz
GSM297826.CEL.gz
GSM297827.CEL.gz
GSM297828.CEL.gz
GSM297829.CEL.gz
GSM297830.CEL.gz
GSM297831.CEL.gz
GSM297832.CEL.gz
GSM297833.CEL.gz
GSM297834.CEL.gz
GSM297835.CEL.gz
GSM297836.CEL.gz
GSM297837.CEL.gz
GSM297838.CEL.gz
GSM297839.CEL.gz
GSM297840.CEL.gz
GSM297841.CEL.gz
GSM297842.CEL.gz
GSM297843.CEL.gz
GSM297894.CEL.gz
GSM297895.CEL.gz
GSM297896.CEL.gz
GSM297897.CEL.gz
GSM317519.CEL.gz
GSM317526.CEL.gz
GSM317619.CEL.gz
GSM317624.CEL.gz
GSM318330.CEL.gz
GSM318331.CEL.gz
GSM318332.CEL.gz
GSM318345.CEL.gz
GSM318618.CEL.gz
GSM318619.CEL.gz
GSM318620.CEL.gz
GSM318621.CEL.gz
GSM318622.CEL.gz
GSM318623.CEL.gz
GSM318624.CEL.gz
GSM318625.CEL.gz
GSM318626.CEL.gz
GSM318627.CEL.gz
GSM322545.CEL.gz
GSM322546.CEL.gz
GSM322547.CEL.gz
GSM322548.CEL.gz
GSM322549.CEL.gz
GSM322550.CEL.gz
GSM322551.CEL.gz
GSM322552.CEL.gz
GSM322553.CEL.gz
GSM322554.CEL.gz
GSM322555.CEL.gz
GSM322556.CEL.gz
GSM323078.CEL.gz
GSM323079.CEL.gz
GSM323080.CEL.gz
GSM323084.CEL.gz
GSM323085.CEL.gz
GSM323086.CEL.gz
GSM323090.CEL.gz
GSM323091.CEL.gz
GSM323092.CEL.gz
GSM353584.CEL.gz
GSM353585.CEL.gz
GSM353586.CEL.gz
GSM353587.CEL.gz
GSM353588.CEL.gz
GSM353589.CEL.gz
GSM353590.CEL.gz
GSM353591.CEL.gz
GSM353592.CEL.gz
GSM353593.CEL.gz
GSM360237.CEL.gz
GSM360238.CEL.gz
GSM360239.CEL.gz
GSM360240.CEL.gz
GSM360241.CEL.gz
GSM360242.CEL.gz
GSM45208.CEL.gz
GSM45209.CEL.gz
GSM45231.CEL.gz
GSM45278.CEL.gz
GSM47011.CEL.gz
GSM47012.CEL.gz
GSM47013.CEL.gz
GSM47014.CEL.gz
GSM47015.CEL.gz
GSM47016.CEL.gz
GSM47017.CEL.gz
GSM47018.CEL.gz
GSM47019.CEL.gz
GSM47020.CEL.gz
GSM47021.CEL.gz
GSM47022.CEL.gz
GSM47023.CEL.gz
GSM47024.CEL.gz
GSM47025.CEL.gz
GSM47026.CEL.gz
GSM47027.CEL.gz
GSM47028.CEL.gz
GSM47029.CEL.gz
GSM47030.CEL.gz
GSM47031.CEL.gz
GSM47032.CEL.gz
GSM47033.CEL.gz
GSM47034.CEL.gz
GSM47035.CEL.gz
GSM47036.CEL.gz
GSM47037.CEL.gz
GSM47038.CEL.gz
GSM47039.CEL.gz
GSM47040.CEL.gz
GSM47041.CEL.gz
GSM47042.CEL.gz
GSM47043.CEL.gz
GSM47044.CEL.gz
GSM47045.CEL.gz
GSM47046.CEL.gz
GSM47047.CEL.gz
GSM47048.CEL.gz
GSM47049.CEL.gz
GSM47050.CEL.gz
GSM47051.CEL.gz
GSM47052.CEL.gz
GSM47053.CEL.gz
GSM47054.CEL.gz
GSM6573.cel.gz
GSM6574.cel.gz
GSM6575.cel.gz
GSM6576.cel.gz
GSM6577.cel.gz
GSM6578.cel.gz
GSM6579.cel.gz
GSM6580.cel.gz
GSM67078.cel.gz
GSM67079.cel.gz
GSM67080.cel.gz
GSM67081.cel.gz
GSM67084.cel.gz
GSM67086.cel.gz
GSM67087.cel.gz
GSM74902.CEL.gz
GSM74903.CEL.gz
GSM74904.CEL.gz
GSM74905.CEL.gz
GSM74906.CEL.gz
GSM74907.CEL.gz
GSM74908.CEL.gz
GSM74909.CEL.gz
GSM75508.CEL.gz
GSM75509.CEL.gz
GSM75510.CEL.gz
GSM75511.CEL.gz
GSM75512.CEL.gz
GSM75513.CEL.gz
GSM75514.CEL.gz
GSM75515.CEL.gz
GSM75516.CEL.gz
GSM75517.CEL.gz
GSM75518.CEL.gz
GSM75519.CEL.gz
GSM75520.CEL.gz
GSM75521.CEL.gz
gsm77055.cel.gz
gsm77056.cel.gz
gsm77057.cel.gz
gsm77058.cel.gz
gsm77059.cel.gz
gsm77060.cel.gz
gsm77061.cel.gz
gsm77062.cel.gz
gsm77063.cel.gz
gsm77064.cel.gz
gsm77065.cel.gz
gsm77066.cel.gz
gsm77067.cel.gz
gsm77068.cel.gz
gsm77069.cel.gz
gsm77070.cel.gz
gsm77071.cel.gz
gsm77072.cel.gz
gsm77175.cel.gz
gsm77176.cel.gz
gsm77177.cel.gz
gsm77178.cel.gz
gsm77179.cel.gz
gsm77180.cel.gz
gsm77181.cel.gz
gsm77182.cel.gz
gsm77185.cel.gz
gsm77186.cel.gz
GSM8827.CEL
GSM8828.CEL
GSM8829.CEL
GSM8830.CEL
GSM8831.CEL
GSM8832.CEL
GSM8833.CEL
GSM8834.CEL
GSM8835.CEL
GSM8836.CEL
GSM8837.CEL
GSM8838.CEL
GSM8839.CEL
GSM8840.CEL
GSM8841.CEL
GSM8842.CEL
GSM8843.CEL
GSM8844.CEL
GSM8845.CEL
GSM8846.CEL
GSM8847.CEL
GSM8848.CEL
GSM8849.CEL
GSM8850.CEL
GSM8851.CEL
GSM8852.CEL
GSM8853.CEL
GSM8854.CEL
GSM8855.CEL
GSM8856.CEL
GSM8857.CEL
GSM8858.CEL
GSM8859.CEL
GSM8860.CEL
GSM8861.CEL
GSM8862.CEL
GSM8863.CEL
GSM8864.CEL
GSM8865.CEL
GSM8866.CEL
GSM94006.CEL.gz
GSM94007.CEL.gz
GSM94008.CEL.gz
GSM94009.CEL.gz
GSM94010.CEL.gz
GSM94011.CEL.gz
GSM94012.CEL.gz
GSM94013.CEL.gz
GSM94014.CEL.gz
RIKENPRESTON0A.cel
RIKENPRESTON0B.cel
RIKENPRESTON1A.cel
RIKENPRESTON1B.cel
RIKENPRESTON2A.cel
RIKENPRESTON2B.cel
